# Supplementary material for: Opposite forms of adaptation in mouse visual cortex are controlled by distinct inhibitory microcircuits
Source: Nat Commun. 2022 Feb 24;13:1031. doi: 10.1038/s41467-022-28635-8 (PMC8873261; doi:10.1038/s41467-022-28635-8)
Supplement: Supplementary file 3 — Source Data [file 41467_2022_28635_MOESM3_ESM.xlsx]

## Sheet: Figure 1
Cell number	Average Adaptive index
1	-0.0617444
2	0.214541
3	0.305727
4	-0.0708972
5	0.122521
6	-0.0087477
7	-0.0186778
8	-0.109159
9	0.00810512
10	0.212313
11	0.0360888
12	-0.133567
13	0.314434
14	-0.27922
15	-0.087954
16	-0.0877804
17	0.113638
18	0.1029
19	-0.257682
20	-0.390493
21	-0.0313525
22	-0.371666
23	-0.245485
24	-0.313885
25	-0.189553
26	-0.141649
27	-0.127716
28	-0.0353371
29	-0.0591798
30	0.0168213
31	-0.028717
32	-0.162179
33	0.201871
34	-0.487975
35	-0.342602
36	-0.405468
37	0.195656
38	0.22718
39	-0.491262
40	-0.543473
41	-0.194904
42	0.0956815
43	0.301561
44	0.286342
45	-0.0905403
46	0.0836816
47	0.155731
48	-0.318751
49	-0.115588
50	0.0615735
51	-0.0668422
52	-0.00335626
53	0.14329
54	-0.133985
55	0.3494
56	-0.163132
57	-0.0278516
58	0.0882736
59	-0.158861
60	-0.00482193
61	-0.0876854
62	-0.141294
63	-0.0278009
64	0.00307644
65	-0.175732
66	0.016632
67	0.330159
68	0.0127833
69	0.123692
70	-0.0416725
71	-0.0903494
72	-0.0432832
73	-0.295974
74	0.596593
75	0.51607
76	0.195606
77	0.0675482
78	-0.356693
79	-0.351632
80	0.0307844
81	-0.0669317
82	-0.370853
83	-0.314712
84	0.231687
85	0.225297
86	0.101894
87	-0.0562808
88	-0.0308644
89	-0.162885
90	-0.218531
91	0.163876
92	0.0241491
93	0.324047
94	0.349429
95	0.17272
96	0.389993
97	0.226799
98	-0.135725
99	-0.0306907
100	0.193203
101	0.28129
102	0.219294
103	0.312304
104	0.385347
105	0.214049
106	0.181712
107	-0.349789
108	-0.483158
109	-0.115019
110	0.00807536
111	0.0955727
112	0.186125
113	-0.0724304
114	0.0813723
115	-0.306784
116	-0.0524354
117	0.0601245
118	-0.382258
119	0.219894
120	0.288524
121	-0.448535
122	0.0460407
123	0.340144
124	0.00675073
125	0.17415
126	-0.185609
127	-0.0469873
128	0.206728
129	-0.302047
130	-0.166172
131	-0.130117
132	-0.301032
133	-0.215816
134	0.148468
135	0.0245688
136	-0.119749
137	-0.0479147
138	-0.0412661
139	-0.0150904
140	0.0772712
141	0.000184186
142	-0.13711
143	-0.177471
144	0.173115
145	-0.0400751
146	0.12186
147	0.156237
148	-0.0306098
149	0.0436886
150	0.0158205
151	-0.192141
152	-0.141476
153	-0.050258
154	0.117863
155	0.196441
156	0.0832665
157	-0.0279726
158	0.0880961
159	-0.128977
160	-0.163267
161	-0.643743
162	0.0674806
163	-0.305701
164	-0.130996
165	-0.438322
166	-0.416429
167	0.0413937
168	0.0643174
169	-0.164626
170	0.0181137
171	-0.19988
172	-0.086758
173	0.00589992
174	-0.399541
175	-0.502281
176	-0.0842774
177	-0.337012
178	0.0393644
179	-0.343722
180	0.100966
181	-0.206767
182	0.224907
183	0.070488
184	-0.214514
185	-0.136947
186	0.0316001
187	0.183613
188	0.114872
189	0.0286583
190	0.127241
191	0.00637964
192	-0.265985
193	-0.0698436
194	-0.125658
195	0.124191
196	0.119259
197	-0.115032
198	-0.016655
199	0.206138
200	0.0459008
201	0.108129
202	0.224776
203	0.0185631
204	-0.311792
205	-0.199656
206	-0.104992
207	0.0105873
208	0.367123
209	-0.351946
210	0.0241164
211	0.373596
212	0.413902
213	0.636632
214	0.572684
215	-0.148667
216	0.495377
217	-0.0320714
218	0.0797294
219	-0.383627
220	-0.00319266
221	-0.924988
222	0.264153
223	0.0703889
224	-0.262625
225	0.108137
226	-0.127853
227	-0.03538
228	-0.188727
229	0.0758186
230	0.0911336
231	0.235572
232	0.241519
233	0.259115
234	0.281318
235	-0.0301602
236	0.0654577
237	0.107613
238	-0.0428865
239	0.00302684
240	0.143973
241	0.202853
242	0.171367
243	-0.181718
244	0.181604
245	0.241699
246	-0.0899907
247	0.356859
248	-0.174462
249	-0.192565
250	-0.170858
251	0.495377
252	-0.0320714
253	0.0797294
254	-0.383627
255	-0.00319266
256	-0.924988
257	0.264153
258	0.0703889
259	-0.262625
260	0.108137
261	-0.127853
262	-0.03538
263	-0.188727
264	0.0758186
265	0.0911336
266	0.235572
267	0.241519
268	0.259115
269	0.281318
270	-0.0301602
271	0.0654577
272	0.107613
273	-0.0428865
274	0.00302684
275	0.143973
276	0.202853
277	0.171367
278	-0.181718
279	0.181604
280	0.241699
281	-0.0899907
282	-0.107044
283	0.229024
284	0.252168
285	0.0176395
286	-0.231143
287	-0.287333
288	0.308725
289	-0.304086
290	0.0437935
291	0.110711
292	0.106654
293	0.182201
294	0.201595
295	0.0614912
296	0.283135
297	-0.0769262
298	0.0836804
299	0.0405915
300	0.536688
301	0.108312
302	-0.124579
303	-0.0691328
304	-0.0837221
305	-0.0809995
306	0.232539
307	0.152375
308	0.121615
309	0.0888002
310	0.192419
311	-0.000516801
312	0.433177
313	0.327134
314	-0.127194
315	-0.162186
316	0.261685
317	-0.36208
318	-0.111638
319	0.101926
320	-0.0966573
321	0.0175003
322	0.159825
323	0.0618002
324	-0.00466923
325	-0.172964
326	-0.155094
327	-0.0771988
328	-0.30757
329	-0.0054133
330	-0.138567
331	0.0646413
332	0.142336
333	-0.261968
334	-0.199576
335	0.183723
336	-0.371037
337	-0.0248886
338	-0.373835
339	-0.00288409
340	-0.0846177
341	-0.301418
342	0.02708
343	-0.428918
344	-0.203363
345	0.0251264
346	0.285694
347	-0.112722
348	0.104662
349	-0.357948
350	-0.163648
351	0.1923
352	0.00809606
353	-0.0677939
354	0.0790426
355	-0.316712
356	-0.694997
357	-0.70423
358	-0.0840161
359	-0.0774451
360	-0.40954
361	0.502893
362	-0.592479
363	-0.744755
364	0.184065
365	0.154152
366	0.127171
367	-0.0819048
368	-0.180183
369	0.0662457
370	-0.3163
371	-0.27209
372	0.288423
373	0.347424
374	0.30234
375	0.124979
376	-0.184614
377	0.0245715
378	-0.267078
379	0.163303
380	0.187064
381	-0.187614
382	0.24691
383	0.0641304
384	-0.558538
385	0.282348
386	-0.640698
387	-0.770641
388	-0.253401
389	-0.164328
390	0.573915
391	-0.586311
392	-0.487778
393	-0.00554237
394	-0.235684
395	0.11624
396	-0.314673
397	-0.190262
398	-0.184133
399	0.400751
400	0.215675
401	0.0800018
402	-0.0246356
403	-0.255134
404	-0.126378
405	-0.463183
406	0.0693762
407	0.294517
408	-0.830341
409	-0.176819
410	-0.120519
411	-0.663011
412	-0.734695
413	-0.37628
414	-0.245884
415	-0.296942
416	-0.793029
417	-0.574671
418	-0.165696
419	-0.115369
420	0.445635
421	-0.103361
422	-0.201723
423	-0.242025
424	-0.401429
425	-0.622755
426	0.112853
427	-0.187101
428	0.135654
429	-0.239031
430	0.0764315
431	-0.202707
432	-0.189957
433	-0.315423
434	-0.244272
435	-0.224538
436	-0.0764091
437	-0.177647
438	-0.230945
439	-0.205119
440	-0.529814
441	-0.122293
442	-0.384893
443	-0.0436763
444	-0.324836
445	0.0785112
446	-0.0990341
447	-0.572993
448	0.00340553
449	0.123861
450	0.163048
451	-0.638396
452	-0.0285522
453	-0.142608
454	-0.419672
455	-0.0907104
456	0.273017
457	-0.40644
458	-0.20496
459	-0.582775
460	0.311822
461	-0.213765
462	0.264478
463	0.0166355
464	-0.235191
465	-0.257144
466	-0.505681
467	-0.489662
468	-0.791755
469	-0.377688
470
471	-0.128198
472	-0.796933
473	-0.326582
474	-0.990407
475	-0.259399
476	-0.119359
477	-0.163963
478	-0.620602
479	-0.0291222
480	-0.142036
481	-0.675347
482	0.319057
483	-0.291656
484	0.0737483
485	-0.592345
486	0.383587
487	0.368648
488	0.214752
489	-0.0602877
490	0.50275
491	-0.0978332
492	-0.015728
493	-0.222833
494	0.101549
495	-0.0991709
496	0.121211
497	0.0129306
498	-0.277644
499	-0.173481
500	-0.0200973
501	-0.357399
502	0.0833389
503	0.191324
504	-0.0384792
505	0.326532
506	-0.620645
507	-0.01793
508	-0.412469
509	0.248947
510	-0.0430183
511	-0.0452023
512	-0.266492
513	-0.222458
514	-0.492939
515	-0.325438
516	-0.376053
517	-0.420637
518	0.0175601
519	-0.143992
520	-0.735262
521	-0.300875
522	-0.177266
523	0.1435
524	0.0376872
525	0.130521
526	0.538728
527	-0.153358
528	-0.0225025
529	-0.310459
530	0.330223
531	0.235561
532	-0.277522
533	-0.0319938
534	0.405333
535	-0.678463
536	0.327143
537	0.605826
538	-0.300837
539	0.121926
540	0.120083
541	0.696543
542	-0.20693
543	-0.0271339
544	0.24276
545	-0.0234301
546	0.535333
547	0.347094
548	0.190649
549	0.10611
550	0.464543
551	0.0210649
552	0.520353
553	0.357086
554	0.262452
555	0.250602
556	0.129483
557	0.0119525
558	-0.215317
559	-0.0707702
560	-0.320034
561	-0.287805
562	-0.140005
563	-0.213987
564	0.412011
565	-0.316925
566	-0.574437
567	-0.0496546
568	-0.427892
569	-0.260732
570	-0.539867
571	-0.408044
572	-0.491642
573	-0.543649
574	-0.159812
575	-0.446183
576	-0.209763
577	-0.505519
578	-0.633779
579	-0.00741409
580	0.0652823
581	-0.0311718
582	0.421392
583	0.163689
584	-0.106479
585	-0.00376937
586	0.2436
587
588	0.0403395
589	0.00572545
590	-0.236573
591	0.113514
592	-0.0473462
593	-0.237481
594	0.0168952
595	-0.0237731
596	-0.232716
597	-0.50419
598	-0.662177
599	-0.546111
600	-0.285982
601	-0.227604
602	-0.197286
603	-0.374726
604	0.236864
605	0.0471281
606	-0.136481
607	-0.47755
608	-0.431695
609	-0.0672747
610	-0.194878
611	0.324887
612	-0.0383864
613	-0.613294
614	-0.487654
615	-0.425505
616	-0.39987
617	-0.304673
618	-0.32494
619	-0.313706
620	-0.438847
621	-0.338733
622	-0.375846
623	-0.329171
624	0.249007
625	0.0651715
626	0.560846
627	-0.557364
628	-0.597839
629	-0.314031
630	-0.628553
631	-0.588325
632	-0.707026
633	0.00500015
634	-0.410706
635	-0.774745
636	-0.540045
637	-0.71787
638	-0.0881985
639	-0.564334
640	0.727781
641	-0.463933
642	-0.210701
643	-0.467129
644	-0.280624
645	-0.409165
646	-0.235325
647	-0.624884
648	-0.663431
649	-0.194684
650	0.0268772
651	-0.420766
652	-0.755038
653	-0.656041
654	-0.816881
655	-0.91441
656	-0.741277
657	-0.433586
658	-0.28495
659	-0.617865
660	-0.511971
661	-0.3103
662	-0.75881
663	-0.530739
664	0.395896
665	-0.47912
666	-0.31423
667	-0.459936
668	-0.377301
669	-0.341007
670	0.210699
671	0.00907098
672	-0.0903535
673	0.560047
674	0.176831
675	-0.109449
676	-0.381008
677	0.260014
678	0.240953
679	0.0739936
680	0.350645
681	-0.15199
682	0.0273713
683	0.0558949
684	0.120818
685	0.144139
686	-0.0163838
687	0.0283025
688	-0.323977
689	0.160215
690	0.227056
691	0.173821
692	-0.0659786
693	0.00690543
694	0.389036
695	0.108025
696	0.035811
697	0.189542
698	0.0177085
699	0.00752936
700	0.0793275
701	0.0952592
702	0.40427
703	-0.150832
704	-0.0394716
705	0.176508
706	-0.276801
707	-0.190258
708	-0.569019
709	-0.339603
710	0.218417
711	-0.291927
712	-0.496982
713	0.15273
714	-0.273668
715	0.0820942
716	-0.357788
717	0.0253909
718	-0.0562675
719	-0.127097
720	-0.0234871
721	-0.138443
722	0.102325
723	0.103664
724	0.129733
725	-0.125421
726	-0.14735
727	0.201024
728	0.223679
729	0.0471774
730	-0.106215
731	0.0599138
732	-0.0309419
733	-0.133919
734	-0.00659772
735	0.241749
736	-0.46366
737	-0.67974
738	0.00825042
739	-0.11459
740	-0.187742
741	-0.135207
742	-0.00210207
743	0.0111441
744	0.0225498
745	-0.161431
746	-0.172213
747	0.178083
748	-0.336224
749	0.243533
750	0.203263
751	-0.203798
752	-0.0181402
753	0.0824856
754	0.0536805
755	-0.012238
756	-0.0770855
757	0.407029
758	0.233817
759	0.213087
760	0.129589
761	0.0628752
762	0.367344
763	-0.112216
764	0.0197512
765	-0.113493
766	0.283273
767	-0.306375
768	-0.273882
769	-0.0638552
770	-0.264345
771	-0.217218
772	-0.0072056
773	-0.15901
774	-0.0227773
775	0.0108218
776	0.261056
777	0.21096
778	0.441672
779	-0.0106838
780	0.766696
781	-0.0802821
782	-0.186378
783	-0.105573
784	0.422818
785	0.139981
786	0.181036
787	0.0691826
788	-0.187384
789	0.559309
790	0.454033
791	0.473086
792	0.609543
793	0.498862
794	-0.279376
795	0.423148
796	0.226119
797	-0.222173
798	-0.474344
799	-0.270969
800
801
802	-0.219026
803	0.292504
804	0.421041
805	-0.227429
806	0.161537
807	0.120329
808	0.898992
809	0.0913182
810	0.446462
811	0.103739
812	0.412182
813	0.0416757
814	0.158791
815	0.299584
816	0.158182
817	-0.130644
818	0.247275
819	0.0998496
820	0.181231
821	-0.0679674
822	-0.317007
823	0.447138
824	0.756288
825	0.244226
826	0.0326905
827	-0.0489792
828	0.16575
829	0.210992
830	0.108548
831	0.0785983
832	0.131777
833	0.359831
834	0.0486211
835	-0.273775
836	0.188996
837	-0.162239
838	0.0255529
839	0.301648
840	0.279944
841	-0.687476
842	-0.302349
843	0.0566088
844	0.176809
845	0.387192
846	-0.111057
847	0.304896
848	-0.208611
849	0.185131
850	-0.385406
851	0.546396
852	0.208905
853	-0.202695
854	-0.210366
855	0.0368276
856	-0.0101312
857	-0.3368
858	-0.0613131
859	-0.0912061
860	-0.098723
861	0.115986
862	0.208633
863	0.0425449
864	-0.295703
865	0.112002
866	-0.144613
867	-0.293301
868	0.145138
869	-0.274493
870	-0.163732
871	-0.321001
872	0.00531831
873	0.115474
874	-0.32271
875	0.0899265
876	-0.0642854
877	0.0364975
878	-0.200312
879	0.267574
880	0.227379
881	0.11883
882	-0.0771186
883	0.246671
884	0.132907
885	-0.109965
886	-0.131915
887	-0.749474
888	-0.340831
889	0.0145499
890	0.665222
891
892	0.253718
893	0.199668
894	0.18182
895	0.124747
896	0.13005
897	0.234184
898	-0.122966
899	-0.0491235
900	0.0529871
901	-0.19046
902	0.19495
903	0.422413
904	0.0242179
905	-0.0714788
906	-0.118474
907	-0.0423858
908	0.691832
909	0.573878
910	0.177792
911	-0.154024
912	-0.101729
913	-0.0297774
914	-0.138042
915	0.317351
916	-0.296894
917	-0.30722
918	0.0717192
919	-0.152301
920	-0.0912143
921	0.0862234
922	0.112507
923	-0.372234
924	-0.0394555
925	0.204096
926	-0.190236
927	-0.0690584
928	-0.0474519
929	0.4111
930	0.424477
931	0.0117794
932	0.488854
933	0.209018
934	-0.0610868
935	0.000863268
936	-0.237405
937	0.0166584
938	-0.1887
939	0.0141374
940	0.243262
941	0.325517
942	-0.313482
943	0.0205437
944	-0.214321
945	0.044354
946	0.0602512
947	0.246609
948	0.139383
949	-0.194369
950	-0.382156
951	0.322034
952	-0.196723
953	0.0515627
954	0.165849
955	-0.041789
956	0.321739
957	0.022554
958	0.233946
959	-0.360901
960	-0.00495631
961	0.12965
962	-0.198901
963	-0.287939
964	0.200825
965	-0.210742
966	0.00911344
967	-0.163854
968	-0.139237
969	-0.304255
970	0.301275
971	-0.309726
972	-0.232387
973	-0.224202
974	0.305714
975	-0.0894052
976	0.450365
977	0.42956
978	0.16688
979	0.321452
980	0.129552
981	0.0432174
982	0.0774225
983	-0.269257
984	-0.133748
985	0.412287
986	0.0989969
987	0.386436
988	-0.191705
989	0.290467
990	0.362668
991	-0.163625
992	-0.263579
993	0.265256
994	0.252507
995	-0.0761867
996	-0.13295
997	0.456957
998	0.252592
999	0.0426416
1000	0.359916
1001	0.55947
1002	-0.03822
1003	-0.145207
1004	-0.0666473
1005	0.102544
1006	0.218881
1007	0.376548
1008	0.509328
1009	-0.429244
1010	-0.243311
1011	0.121322
1012	-0.295183
1013	-0.289198
1014	-0.211665
1015	0.367673
1016	0.334685
1017	0.0667721
1018	0.264229
1019	-0.0313475
1020	-0.0909773
1021	0.428236
1022	0.154891
1023	0.142123
1024	0.298374
1025	-0.0478168
1026	0.00152244
1027	0.0178226
1028	-0.071489
1029	-0.0410798
1030	-0.0809627
1031	0.295948
1032	0.472055
1033	0.160074
1034	0.186383
1035	-0.194712
1036	0.197026
1037	0.0899951
1038	-0.216701
1039	-0.175874
1040	0.121162
1041	-0.0201094
1042	0.168142
1043	0.0315653
1044	0.107575
1045	-0.123219
1046	0.098551
1047	0.170892
1048	-0.292499
1049	-0.274611
1050	0.56691
1051	-0.255205
1052	0.113984
1053	-0.27697
1054	-0.381173
1055	-0.055745
1056	-0.253554
1057	-0.345091
1058	-0.301477
1059	-0.102553
1060	0.290263
1061	0.203359
1062	-0.00155736
1063	0.292551
1064	0.283099
1065	-0.17058
1066	0.393057
1067	0.0462834
1068	-0.145789
1069	-0.0385638
1070	-0.0233061
1071	0.00752307
1072	-0.165203
1073	0.0902551
1074	-0.305117
1075	-0.0910617
1076	-0.183057
1077	-0.207835
1078	0.30378
1079	0.20749
1080	-0.053936
1081	0.257203
1082	-0.0534578
1083	-0.117884
1084	-0.154688
1085	-0.104118
1086	0.099937
1087	0.214124
1088	0.0199375
1089	-0.338518
1090	0.294983
1091	0.0564775
1092	-0.290247
1093	0.185827
1094	0.45394
1095	-0.082701
1096	-0.00603538
1097	0.228488
1098	-0.169733
1099	-0.181956
1100	0.117453
1101	0.0585516
1102	0.103699
1103	0.278503
1104	0.506077
1105	-0.517238
1106	0.23159
1107	0.16199
1108	-0.236178
1109	-0.293534
1110	0.550881
1111	0.228182
1112	-0.0832953
1113	0.355528
1114	-0.353069
1115	-0.0242871
1116	-0.318694
1117	-0.112292
1118	0.139839
1119	-0.0940118
1120	-0.278456
1121	0.170014
1122	-0.175638
1123	0.109069
1124	-0.393919
1125	-0.102031
1126	-0.432305
1127	-0.248906
1128	0.0544646
1129	0.314184
1130	0.0800824
1131	0.00946299
1132	-0.306168
1133	0.044131
1134	-0.0339938
1135	0.00906565
1136	-0.436882
1137	0.0268486
1138	0.109537
1139	-0.0952657
1140	-0.0147084
1141	-0.060063
1142	0.18425
1143	0.0685996
1144	-0.11632
1145	-0.269878
1146	0.0975897
1147	-0.12657
1148	0.227163
1149	0.175529
1150	-0.0716315
1151	0.272704
1152	-0.168545
1153	0.216613
1154	0.0128064
1155	0.0310586
1156	0.00426168
1157	0.558098
1158	0.23218
1159	0.0912227
1160	0.190315
1161	-0.364917
1162	0.0810981
1163	0.105861
1164	-0.050256
1165	0.318977
1166	0.0580521
1167	-0.104711
1168	0.166334
1169	0.0137118
1170	0.211352
1171
1172	-0.0995019
1173	0.229486
1174	0.098591
1175	-0.443578
1176	0.151786
1177	-0.455242
1178	0.158573
1179	0.160563
1180	0.118631
1181	-0.20487
1182	-0.0617091
1183	0.200099
1184	-0.0640131
1185	0.10927
1186	-0.217087
1187	-0.163713
1188	0.400799
1189	-0.29291
1190	0.11888
1191	-0.127923
1192	-0.0653107
1193	0.135506
1194	-0.62787
1195	-0.191355
1196	0.000894819
1197	-0.221703
1198	0.316672
1199	0.552672
1200	0.389245
1201	-0.213309
1202	-0.0823403
1203	0.175921
1204	0.0315887
1205	-0.148482
1206	-0.110368
1207	0.0963174
1208	-0.123426
1209	0.0661413
1210	-0.345545
1211	-0.253733
1212	-0.205962
1213	-0.108108
1214	-0.478121
1215	0.0778914
1216	-0.138801
1217	0.397466
1218	0.0902874
1219	0.227517
1220	0.265545
1221	-0.0893621
1222	0.491567
1223	0.0396162
1224	0.245691
1225	-0.111418
1226	0.157467
1227	-0.347587
1228	0.463932
1229	0.382709
1230	0.325217
1231	0.00127424
1232	-0.0374984
1233	0.359159
1234	0.0784612
1235	0.5803
1236	0.303994
1237	0.37178
1238	0.170309
1239	-0.140236
1240	-0.0278602
1241	-0.0960581
1242	0.142859
1243	-0.0349973
1244	0.116682
1245	0.117238
1246	0.45531
1247	0.362971
1248	0.0749653
1249	0.19766
1250	0.170206
1251	0.0170703
1252	0.179325
1253	0.285748
1254	0.197563
1255	0.0504658
1256	-0.125254
1257	-0.316239
1258	-0.0425338
1259	0.391247
1260	0.0580625
1261	-0.0418987
1262	0.0202927
1263	0.0905557
1264	-0.397793
1265	0.336715
1266	-0.310366
1267	0.218481
1268	0.193877
1269	0.112178
1270	-0.0473969
1271	0.134077
1272	0.052929
1273	-0.346578
1274	-0.489493
1275	0.256728
1276	-0.395519
1277	0.107042
1278	-0.241764
1279	-0.269941
1280	0.0473766
1281	-0.266511
1282	0.397261
1283	0.0681245
1284	-0.385677
1285	0.144776
1286	-0.500304
1287	-0.182128
1288	-0.434875
1289	0.489276
1290	0.519323
1291	0.262787
1292	0.479046
1293	0.407242
1294	0.759749
1295	0.508406
1296	0.201561
1297	0.643061
1298	0.526378
1299	0.429005
1300	0.413055
1301	0.360857
1302	0.68039
1303	0.186277
1304	0.322152
1305	0.134463
1306	-0.0982204
1307	-0.137024
1308	0.0972875
1309	0.361621
1310	0.195353
1311	0.49444
1312	0.285592
1313	0.138413
1314	0.0365597
1315	0.325948
1316	-0.106955
1317	-0.163035
1318	0.265666
1319	0.306718
1320	0.0152628
1321	0.0831094
1322	0.507616
1323	-0.353164
1324	0.00108698
1325	0.000520425
1326	0.0745407
1327	0.0171914
1328	0.0566453
1329	-0.206317
1330	0.377133
1331	-0.202366
1332	-0.192992
1333	0.675057
1334	-0.187826
1335	0.515008
1336	0.236742
1337	-0.206246
1338	0.352786
1339	0.521806
1340	0.353403
1341	-0.0730838
1342	-0.164796
1343	-0.419473
1344	-0.287532
1345	-0.550668
1346	-0.648303
1347	-0.0970034
1348	-0.306362
1349	-0.210298
1350	-0.119805
1351	-0.103667
1352	-0.444157
1353	-0.0258024
1354	-0.059203
1355	0.0190014
1356	-0.501503
1357	-0.348573
1358	-0.276631
1359	-0.551858
1360	-0.0274953
1361	-0.0838216
1362	-0.376341
1363	0.184229
1364	-0.0520435
1365	0.54311
1366	-0.360829
1367	0.0683674
1368	-0.526185
1369	0.0837605
1370	-0.439579
1371	-0.129713
1372	0.287806
1373	-0.228657
1374	0.0157402
1375	0.0463062
1376	-0.0615209
1377	0.232722
1378	-0.164406
1379	0.0496145
1380	-0.535757
1381	-0.576509
1382	-0.536845
1383	-0.00512362
1384	-0.289812
1385	-0.0866801
1386	-0.625935
1387	-0.287717
1388	-0.401014
1389	-0.279955
1390	-0.292789
1391	-0.333464
1392	-0.260151
1393	-0.00108072
1394	-0.565766
1395	-0.25981
1396	-0.356484
1397	-0.213923
1398	-0.43953
1399	0.354689
1400	-0.472549
1401	0.0488181
1402	0.186319
1403	-0.320126
1404	0.047266
1405	-0.441083
1406	0.354694
1407	0.0306278
1408	0.342227
1409	-0.289736
1410	-0.188983
1411	-0.356199
1412	-0.131366
1413	-0.0651724
1414	-0.493161
1415	-0.254766
1416	-0.585708
1417	0.0558365
1418	-0.135502
1419	0.0166173
1420	0.304236
1421	0.522071
1422	0.472218
1423	0.0516461
1424	0.0138303
1425	0.139458
1426	-0.104027
1427	0.200999
1428	-0.0244801
1429	0.375685
1430	0.174844
1431	-0.0128455
1432	0.620041
1433	0.349364
1434	0.134422
1435	-0.265123
1436	0.0219796
1437	-0.597744
1438	0.617051
1439	0.285566
1440	0.05932
1441	0.146582
1442	-0.355413
1443	-0.17744
1444	0.231618
1445	-0.10416
1446	-0.0803439
1447	-0.0192115
1448	0.0475141
1449	-0.221829
1450	0.0659032
1451	0.354586
1452	0.462196
1453	0.220852
1454	0.178881
1455	0.448874
1456	0.484552
1457	0.109806
1458	-0.104061
1459	-0.0310461
1460	0.0412334
1461	0.12091
1462	-0.199315
1463	0.218435
1464	0.162968
1465	0.133911
1466	-0.0868248
1467	0.350073
1468	-0.182091
1469	0.268086
1470	-0.505097
1471	-0.670838
1472	0.102248
1473	-0.717129
1474	-0.0843703
1475	-0.645025
1476	-0.113156
1477	-0.299526
1478	-0.0280882
1479	-0.170346
1480	-0.689901
1481	-0.0756618
1482	0.40255
1483	0.193985
1484	0.0248702
1485	-0.160977
1486	-0.418406
1487	-0.272501
1488	0.100725
1489	0.226882
1490	-0.609946
1491	-0.122219
1492	-0.0431335
1493	0.0482205
1494	0.295544
1495	0.269398
1496	0.0570012
1497	0.13133
1498	-0.116955
1499	-0.538852
1500	-0.465415
1501	0.140261
1502	-0.502587
1503	-0.433663
1504	-0.338645
1505	-0.151953
1506	-0.00386996
1507	-0.205682
1508	0.21573
1509	-0.261771
1510	0.109389
1511	-0.632692
1512	-0.0408321
1513	-0.216318
1514	-0.238076
1515	-0.00846405
1516	0.371482
1517	0.0177979
1518	0.109709
1519	0.22775
1520	-0.326686
1521	-0.0476194
1522	-0.249586
1523	0.127151
1524	-0.0953049
1525	0.0292759
1526	-0.465258
1527	-0.186762
1528	0.307862
1529	-0.43758
1530	-0.000375663
1531	-0.0371896
1532	0.0178907
1533	-0.293866
1534	0.132244
1535	-0.124574
1536	-0.0322655
1537	-0.132687
1538	0.112519
1539	-0.0770007
1540	-0.489968
1541	0.237674
1542	-0.0734632
1543	-0.00368038
1544	-0.257403
1545	0.179266
1546	-0.00756849
1547	0.0750068
1548	0.62154
1549	0.244412
1550	0.190047
1551	0.51146
1552	-0.0639018
1553	0.0874866
1554	-0.0750497
1555	-0.0795311
1556	0.117196
1557	-0.451869
1558	-0.065115
1559	-0.0216109
1560	-0.167959
1561	-0.137918
1562	-0.128328
1563	0.226223
1564	0.190726
1565	0.136258
1566	0.277644
1567	-0.0323853
1568	-0.256895
1569	0.172135
1570	0.341117
1571	0.00346941
1572	0.190887
1573	0.212923
1574	-0.246016
1575	0.0507617
1576	0.164978
1577	-0.007683
1578	-0.144691
1579	-0.163924
1580	-0.0351397
1581	0.253668
1582	-0.391912
1583	-0.0120899
1584	0.0780264
1585	0.22155
1586	0.307913
1587	0.0671504
1588	0.116905
1589	-0.280902
1590	-0.134346
1591	0.147032
1592	-0.15821
1593	-0.0849275
1594	-0.155705
1595	-0.122434
1596	0.0734748
1597	-0.170079
1598	-0.0183042
1599	0.391721
1600	0.157306
1601	0.284334
1602	0.140533
1603	-0.189751
1604	-0.548555
1605	0.143966
1606	0.100671
1607	0.354012
1608	-0.00797733
1609	-0.16134
1610	-0.110924
1611	0.0853293
1612	0.171285
1613	-0.121791
1614	-0.181122
1615	-0.0057113
1616	0.0382192
1617	-0.303847
1618	-0.135455
1619	-0.235804
1620	-0.124582
1621	-0.400321
1622	-0.323248
1623	-0.274471
1624	-0.0161906
1625	-0.136891
1626	-0.0899959
1627	-0.186037
1628	-0.248125
1629	0.126193
1630	-0.489728
1631	0.0283974
1632	-0.372328
1633	-0.216904
1634	0.224609
1635	0.00605069
1636	-0.10879
1637	-0.397308
1638	0.0989011
1639	-0.0751322
1640	0.348537
1641	0.332937
1642	0.0238941
1643	0.245186
1644	0.0631887
1645	-0.414573
1646	-0.229044
1647	-0.277784
1648	-0.218556
1649	-0.358772
1650	-0.198338
1651	-0.330466
1652	-0.236752
1653	-0.438279
1654	-0.590867
1655	-0.380544
1656	-0.595821
1657	-0.116899
1658	-0.603956
1659	-0.317542
1660	-0.208675
1661	-0.232795
1662	-0.320602
1663	-0.34995
1664	0.0392569
1665	-0.352771
1666	-0.337976
1667	-0.386976
1668	-0.421768
1669	0.494124
1670	-0.132054
1671	0.230111
1672	0.133221
1673	-0.751485
1674	-0.0543763
1675	0.0115908
1676	-0.132381
1677	0.207625
1678	0.0667362
1679	0.00304153
1680	-0.224835
1681	-0.604587
1682	-0.547887
1683	-0.340051
1684	-0.30507
1685	-0.170045
1686	-0.0316462
1687	-0.127034
1688	-0.286426
1689	-0.087774
1690	-0.402346
1691	-0.367753
1692	-0.326669
1693	-0.212192
1694	0.154057
1695	0.0727871
1696	0.149498
1697	-0.0617376
1698	0.257771
1699	-0.088373
1700	-0.131502
1701	0.0711533
1702	-0.0704364
1703	0.0464174
1704	-0.0890614
1705	0.0444121
1706	0.0949452
1707	-0.0528858
1708	-0.0338798
1709	-0.206996
1710	-0.129658
1711	-0.360626
1712	-0.223035
1713	-0.13086
1714	0.0852291
1715	0.154515
1716	-0.433297
1717	-0.0474478
1718
1719	-0.101136
1720	-0.197915
1721	0.0393568
1722	-0.202987
1723	-0.610469
1724	-0.614643
1725	-0.379982
1726	-0.25082
1727	-0.274714
1728	-0.251843
1729	-0.658996
1730	-0.401956
1731	0.404614
1732	-0.0347191
1733	-0.165938
1734	0.0616689
1735	-0.102609
1736	-0.238378
1737	0.0130941
1738	-0.391412
1739	-0.0784806
1740	0.0248671
1741	0.0445088
1742	0.0672287
1743	-0.0486872
1744	-0.574425
1745	0.108642
1746	-0.146173
1747	-0.191698
1748	-0.0293839
1749	-0.213696
1750
1751	-0.0113224
1752	-0.0917011
1753	-0.0454963
1754	0.129295
1755	-0.358241
1756	0.282852
1757	0.570268
1758	0.192031
1759	0.523305
1760	0.364687
1761	0.436857
1762	0.413827
1763	0.284294
1764	0.0981898
1765	0.154265
1766	0.4352
1767	-0.107635
1768	0.151263
1769	0.0715676
1770	0.114656
1771	0.15681
1772	0.0834542
1773	0.142922
1774	0.231352
1775	0.191159
1776	0.408788
1777	-0.0852998
1778	-0.0255816
1779	0.0223312
1780	0.226139
1781	-0.0486142
1782	0.00967156
1783	-0.242583
1784	-0.0483317
1785	0.282464
1786	-0.244218
1787	0.163555
1788	-0.167828
1789	-0.257098
1790	0.200267
1791	-0.128662
1792	0.0653989
1793	-0.103645
1794	-0.00733603
1795	0.107636
1796	0.260049
1797	0.234289
1798	0.178076
1799	0.0263491
1800	-0.0915787
1801	-0.11823
1802	-0.282866
1803	-0.0179111
1804	-0.0686536
1805	-0.0922432
1806	-0.0528172
1807	0.0964438
1808	-0.0173448
1809	0.0432414
1810	0.153213
1811	0.0124057
1812	-0.0190448
1813	-0.306184
1814	-0.450532
1815	-0.153803
1816	-0.213451
1817	-0.0535192
1818	-0.306433
1819	0.0908734
1820	-0.17749
1821	-0.205886
1822	-0.260205
1823	-0.0112052
1824	0.0181112
1825	-0.119873
1826	0.287595
1827	-0.140611
1828	0.236598
1829	-0.0931383
1830	-0.116412
1831	0.0203004
1832	-0.248048
1833	-0.0588156
1834	-0.283288
1835	-0.210698
1836	-0.00220047
1837	0.0636486
1838	-0.262232
1839	0.0290165
1840	0.141307
1841	-0.382393
1842	0.100405
1843	-0.0414767
1844	-0.116321
1845	0.0691427
1846	-0.12544
1847	-0.0530836
1848	-0.160813
1849	0.16033
1850	-0.254182
1851	-0.337858
1852	-0.299426
1853	-0.0959335
1854	-0.119948
1855	-0.086054
1856	-0.211893
1857	0.151273
1858	0.18959
1859	0.107555
1860	0.300013
1861	-0.0677403
1862	-0.245199
1863	-0.121388
1864	-0.0345586
1865	0.0829543
1866	0.325733
1867	0.371312
1868	-0.1352
1869	-0.0498527
1870	-0.0911089
1871	0.0529162
1872	-0.0693931
1873	0.073191
1874	-0.181004
1875	-0.262394
1876	0.294798
1877	0.0510223
1878	0.328212
1879	-0.249485
1880	0.0158652
1881	0.0459364
1882	0.158302
1883	0.0869599
1884	0.167061
1885	0.0870887
1886	-0.014803
1887	-0.0436758
1888	0.0511456
1889	0.127548
1890	-0.0184784
1891	0.188772
1892	-0.0167638
1893	0.00144453
1894	-0.18218
1895	0.248699
1896	0.0344834

## Sheet: Figure 2b
Figure 2b
	AI Contrast UP 40%		AI Contrast UP All		AI Contrast DOWN 40%		AI Contrast DOWN All
	0.0522615		0.0522615		-0.254932		-0.0182701
	-0.201106		-0.201106		0.235317		0.445026
	-0.33176		-0.33176		-0.196033		-0.254932
	-0.131554		-0.158564		0.233989		-0.0108606
	0.00752608		0.00752608		-0.265322		0.235317
	0.323523		-0.416126		-0.056899		0.0321074
	0.0643099		0.323523		-0.340144		0.1246
	0.601396		0.217934		-0.814459		-0.196033
	0.11513		0.601396		-0.326219		0.233989
	0.423363		0.11513		0.328928		-0.265322
	-0.308652		0.454406		-0.264375		-0.056899
	0.288845		0.423363		-0.0964324		-0.326219
	-0.0273675		-0.308652		0.120778		0.328928
	0.603153		0.288845		-0.13031		-0.264375
	0.215404		0.0602859		0.117052		-0.0964324
	0.320741		-0.0273675		-0.0939047		0.273678
	0.0871988		0.603153		0.0116574		0.117052
	-0.270449		0.215404		-0.388274		-0.0939047
	0.205382		0.320741		-0.889033		0.0116574
	-0.0182701		0.0871988		0.216463		-0.388274
	-0.102615		0.205382		0.101102		-0.889033
	-0.255586		0.0823146		0.0373669		-0.381132
	-0.0109731		-0.0182701		0.290857		-0.0480342
	0.240867		-0.102615		-0.381132		-0.659321
	0.0634361		-0.0109731		-0.231924		-0.0811659
	0.289135		0.240867		-0.00393638		-0.0193881
	0.445026		0.0634361		0.0408987		0.368123
	0.152894		0.289135		-0.128656		-0.0627211
	0.190305		0.445026		-0.659321		0.119372
	-0.105141		-0.105141		-0.276817		-0.294118
	-0.01946		-0.01946		0.0726305		-0.712876
	-0.254932		-0.254932		-0.0193881		0.742651
	-0.484905		-0.0423111		0.368123		0.265826
	-0.0423111		0.188669		0.119664		0.257292
	0.188669		0.0360995		0.119372		-0.070367
	0.0360995		0.36262		0.742651		-0.211743
	0.36262		-0.216608		0.265826		-0.294118
	-0.216608		0.31574		-0.0176576		-0.712876
	0.31574		0.479169		0.257292		0.742651
	0.301089		0.301089		0.285194		0.265826
	0.00719749		-0.0779988		-0.070367		0.257292
	-0.0779988		0.0527426		-0.211743		-0.070367
	0.20927		-0.431077		0.742651		-0.211743
	0.0920802		0.0379993		0.265826		-0.326755
	0.19206		-0.0108606		-0.0176576		-0.458229
	0.0527426		0.246806		0.257292		-0.927244
	-0.00413743		-0.229275		0.285194		-0.285175
	-0.431077		0.28906		-0.070367		-0.539109
	-0.0108606		0.232711		-0.211743		-0.424403
	0.246806		0.116609		-0.434154		-0.326755
	0.28906		0.377466		-0.326755		-0.458229
	-0.0335617		0.315455		-0.332921		-0.927244
	0.232711		0.281432		-0.00922823		-0.285175
	0.419175		-0.15469		-0.539109		-0.539109
	0.116609		0.425456		-0.424403		-0.424403
	0.377466		0.29608		-0.434154		-0.303441
	0.315455		0.147007		-0.326755		-0.431007
	0.194144		0.180355		-0.332921		0.216098
	-0.0216444		-0.0530023		-0.00922823		-0.47057
	0.241623		0.426844		-0.539109		-0.0265569
	0.281432		0.235317		-0.424403		0.0373379
	-0.000844782		0.106445		-0.303441		-0.129761
	-0.15469		-0.0497729		0.216098		-0.166348
	0.425456		0.436405		-0.47057		-0.396783
	0.29608		-0.13161		-0.17903		0.150159
	0.147007		0.586885		-0.0235483		-0.715806
	0.180355		0.257443		0.311876		-0.249392
	-0.0530023		0.0200465		0.0373379
	0.299786		0.0201392		-0.129761
	0.426844		0.241192		-0.166348
	0.207583		0.12229		-0.22767
	0.0957066		-0.0122143		0.150159
	0.235317		-0.113113		-0.715806
	0.101475		0.472442		-0.249392
	0.106445		0.0527258
	-0.0497729		0.0196068
	0.436405		0.0321074
	0.586885		0.0533885
	0.00123551		0.1246
	0.194907		0.196582
	0.257443		0.105515
	0.0200465		0.0802642
	0.118818		0.210413
	0.506541		0.233989
	0.0832804		0.0196755
	0.605975		-0.265322
	0.38668		-0.056899
	0.0201392		0.0633198
	0.0066821		0.234482
	0.241192		-0.259309
	0.206547		0.270119
	0.12229		-0.233086
	-0.168258		-0.264375
	-0.0122143		-0.0964324
	-0.113113		0.120778
	0.173192		0.0838453
	0.472442		0.498079
	-0.0135903		0.273678
	0.0527258		0.117052
	-0.113382		-0.181742
	-0.0496682		-0.0939047
	-0.128356		-0.458176
	0.291668		0.27361
	-0.0282452		-0.370942
	0.0196068		0.190958
	0.0321074		-0.0670418
	0.0533885		-0.1036
	0.195513		0.112436
	0.196582		0.0751228
	0.105515		0.0687034
	0.0802642		0.355054
	0.210413		0.0546453
	0.233989		-0.200495
	0.0196755		-0.314293
	-0.265322		0.0113218
	-0.056899		0.156658
	0.0633198		0.397215
	0.234482		-0.381132
	-0.259309		0.282318
	0.270119		-0.0520369
	0.399026		0.297899
	-0.233086		0.327122
	-0.264375		0.339887
	-0.0964324		0.0754472
	0.0838453		0.291034
	-0.0156451		-0.0480342
	0.273678		-0.231924
	-0.181742		0.0704532
	0.0523836		-0.326192
	0.398922		0.321026
	0.172831		0.382379
	-0.298557		0.373149
	-0.0939047		0.0408987
	-0.458176		-0.374385
	-0.439045		0.15735
	-0.388274		0.197903
	0.112436		-0.297616
	0.0751228		-0.659321
	0.175549		-0.0811659
	-0.139792		0.0726305
	-0.889033		-0.0193881
	-0.385408		0.368123
	0.355054		0.106526
	0.0763577		0.119372
	-0.00495876		0.146905
	0.067753		0.20177
	0.00956226		0.0525394
	0.0373669		-0.294118
	-0.232685		-0.0599725
	0.0113218		0.0516483
	0.0967836		-0.748086
	0.156658		-0.712876
	0.397215		0.439441
	-0.113952		0.440198
	-0.129974		0.742651
	-0.0695212		0.0820727
	-0.381132		0.0711056
	0.282318		0.265826
	-0.0520369		0.234143
	0.0510363		0.0820183
	0.297899		0.52227
	-0.261318		0.513663
	-0.0444684		0.391546
	0.323136		0.0570326
	0.0898297		0.257292
	0.327122		0.285194
	0.339887		-0.070367
	0.0867631		0.118475
	0.0754472		-0.211743
	0.291034		0.0550559
	-0.0480342		-0.294118
	0.108625		-0.0599725
	-0.231924		0.0516483
	0.0704532		-0.748086
	0.321026		-0.712876
	0.382379		0.439441
	-0.00393638		0.440198
	0.027963		0.742651
	0.373149		0.0820727
	0.0408987		0.0711056
	0.15735		0.265826
	0.197903		0.234143
	-0.297616		0.0820183
	-0.0811659		0.52227
	0.0726305		0.513663
	-0.0193881		0.391546
	-0.0898778		0.0570326
	0.368123		0.257292
	-0.220614		0.285194
	0.106526		-0.070367
	0.185213		0.118475
	0.119372		-0.211743
	0.226748		0.0550559
	0.146905		-0.326755
	0.531108		-0.458229
	0.136481		0.378115
	0.632067		-0.285175
	0.20177		-0.00922823
	-0.294118		-0.424403
	-0.0599725		-0.326755
	0.0516483		-0.458229
	0.198427		0.378115
	0.107435		-0.285175
	0.439441		-0.00922823
	0.440198		-0.424403
	0.0820727		-0.431007
	0.0711056		-0.0147614
	0.234143		0.216098
	0.0820183		0.14314
	0.52227		0.0636926
	0.391546		-0.145217
	0.0570326		-0.47057
	0.257292		-0.0265569
	0.285194		-0.17903
	-0.172777		0.300058
	-0.070367		-0.0135213
	0.118475		-0.0537717
	-0.211743		-0.0235483
	0.0550559		0.311876
	-0.294118		-0.0594809
	-0.0599725		-0.336876
	0.0516483		0.0373379
	0.198427		-0.129761
	0.107435		-0.166348
	0.439441		-0.396783
	0.440198		0.150159
	0.0820727		-0.715806
	0.0711056		-0.249392
	0.234143		-0.314476
	0.0820183		-0.233404
	0.52227		-0.284114
	0.391546
	0.0570326
	0.257292
	0.285194
	-0.172777
	-0.070367
	0.118475
	-0.211743
	0.0550559
	-0.326755
	0.22641
	-0.134271
	0.378115
	0.0209679
	-0.285175
	-0.00922823
	-0.539109
	-0.424403
	-0.326755
	0.22641
	-0.134271
	0.378115
	0.0209679
	-0.285175
	-0.00922823
	-0.539109
	-0.424403
	-0.431007
	-0.0147614
	0.216098
	0.14314
	0.0636926
	-0.145217
	-0.47057
	-0.0265569
	0.300058
	-0.0135213
	-0.0537717
	-0.0235483
	0.311876
	-0.0594809
	-0.336876
	0.0373379
	-0.166348
	-0.396783
	-0.22767
	0.150159
	-0.715806
	-0.314476
	-0.233404
	-0.284114

## Sheet: Figure 3b
Figure 3b
Adaptive Indexes
	SST		VIP AI		PV AI
	-0.470842		-0.565355		-0.384166
	-0.195649		-0.400171		-0.35531
	-0.00154191		-0.470317		-0.411277
	-0.174298		-0.543703		-0.53181
	-0.334621		-0.601234		-0.231075
	-0.51668		-0.367189		-0.186488
	0.0104336		-0.583313		0.084137
	-0.216116		-0.0499793		-0.496931
	-0.339054		-0.640768		-0.469586
	-0.240252		0.370408		-0.417875
	-0.023351		-0.317168		-0.542825
	-0.0273328		0.469546		-0.370351
	-0.404482		0.234918		-0.238298
	-0.0530455		0.423236		-0.0994109
	-0.193574		-0.470655		-0.0661005
	-0.236239		0.378389		-0.0242656
	-0.178077		1.10194		-0.0302749
	-0.112829		0.594821		0.0283004
	-0.0319925		0.425964		-0.217248
	0.406539		-0.379135		-0.117912
	0.397294		-0.286328		0.170409
	0.389263		-0.353336		0.255901
	0.259267		-0.352733		-0.107675
	0.157301		-0.719476		0.216549
	0.244273		-0.698113		-0.134135
	0.311103		-0.589263		-0.0243305
	0.531918		0.215644		-0.217918
	0.0115824		-0.678764		-0.71527
	0.715941		0.0480405		-0.29198
	0.45048		-0.597818		0.0721385
	0.436465		-0.46271		-0.046536
	0.578841		0.270096		-0.364406
	0.640035		0.439538		-0.11323
	0.512515		-0.148228		-0.136233
	0.21882		0.00483229		0.0111945
	0.162423		-0.128071		-0.0107924
	0.571917		0.154516		-0.364928
	0.648773		0.233189		-0.0969504
	-0.176766		0.315444		0.0274117
	0.0402256		-0.799654		0.178813
	-0.165556		-0.374434		0.0372682
	0.328925		-0.440748		-0.16107
	0.0238841		-0.434877		-0.326186
	0.0718063		-0.182273		-0.295866
	0.0103022		0.32058		-0.129162
	-0.164249		0.299491		-0.0387106
	-0.613401		0.107256		-0.131761
	0.0798858		-0.0604654		-0.0196535
	0.337216		0.41294		-0.317959
	-0.545635		0.447777		-0.180786
	0.164594		-0.542468		-0.259042
	0.22896		0.368973		-0.242634
	0.213596		-0.412844		-0.186754
	0.119683		-0.0993363		-0.507097
	0.296559		-0.207069		-0.133426
	0.0990681		0.0830704		-0.295819
	0.147679		-0.146023		-0.28603
	0.0494124		0.337582		-0.404968
	0.103981		-0.195121		-0.543561
	0.236421		0.236236		-0.321964
	-0.351696		0.508707		-0.192689
	0.690841		-0.55037		-0.379692
	0.40052		0.318216		-0.331385
	0.217045		-0.304465		-0.390203
	-0.307498		-0.242294		-0.363511
	0.386338		0.262146		-0.353271
	0.118163		0.29635		-0.440469
	0.416465		0.378701		-0.266846
	0.667483		0.100128		-0.331511
	1.02613		0.417082		-0.363197
	-0.0934465		-0.140903		-0.380908
	0.767117		0.165868		-0.231939
	-0.579899		-0.238761		-0.386603
	-0.270254		0.461415		-0.308485
	-0.208076		0.0563072		-0.409013
	-0.238668		-0.060868		-0.297638
	-0.285851		0.0901102		-0.354282
	0.312049		0.0745846		-0.401104
	-0.391397		-0.186566		-0.495138
	-0.303408		0.327705		-0.358766
	0.0191067		-0.358424		-0.540774
	-0.108734		0.268988		-0.399753
	-0.232831		-0.134853		-0.241573
	-0.253812		-0.136326		-0.524019
	0.112205		-0.69329		-0.540043
	-0.0722445		-0.627332		-0.264406
	0.108794		-0.641706		-0.104737
	0.0212328		-0.518631		-0.264812
	-0.225312		-0.605378		-0.0880049
	-0.064985		-0.516772		-0.0830588
	-0.0698331		-0.0565127		-0.223102
	-0.296521		-0.237294		-0.345763
	-0.100204		0.218366		-0.242678
	-0.0808182		-0.22281		-0.173583
	0.115371		0.985799		-0.532301
	-0.122203		-0.255803		-0.235426
	-0.376747		-0.791363		-0.434714
	-0.143203		-0.369292		-0.317692
	-0.298035		-0.225168		-0.434978
	-0.197454		-0.3101		-0.34314
	-0.213511		-0.266326		-0.229522
	0.0145989		-0.395941		-0.531722
	-0.213783		-0.477534		-0.368167
	-0.283884		-0.193202		-0.284539
	-0.271299		0.434004		-0.322094
	-0.214443		-0.00880621		-0.261857
	-0.171293		-0.261219		-0.295571
	-0.136985		-0.411358		-0.674802
	-0.47276		-0.365684		-0.387309
	-0.217114		-0.193268		-0.042682
	-0.18898		-0.199757		-0.347314
	0.393643		-0.638364		-0.00404383
	-0.174476		-0.473737		-0.0187684
	0.000765534		0.110971		-0.247928
	-0.351491		-0.162656		-0.348385
	0.0219612		-0.129507		-0.115475
	-0.0956606		-0.361254		-0.164367
	-0.100373		-0.504445		0.156742
	0.103702		-0.0988145		-0.585251
	-0.296821		0.433444		-0.46702
	-0.0154339		0.209791		-0.61572
	-0.0247971		-0.166299		-0.463059
	-0.0667418		-0.0804143		-0.236119
	-0.03293		-0.298885		0.393084
	0.0883386		-0.483861		-0.282438
	-0.330416		-0.414524		0.897264
	-0.0951049		-0.313658		-0.481448
	-0.099184		-0.60031		0.0682203
	-0.041838		-0.153486		-0.171033
	-0.117119		0.425519		-0.12914
	0.0413718		-0.0634967		0.718782
	-0.186429		-0.0202032		-0.409272
	-0.246429		-0.201764		-0.192224
	-0.0152051		-0.213738		-0.494366
	-0.405971		-0.242919		-0.494619
	-0.225393		-0.188665		-0.352175
	-0.0131093		0.00768967		-0.234426
	-0.0466567		0.203466		0.772905
	-0.389788		0.0732873		-0.307467
	-0.388491		-0.10692		-0.31373
	-0.374649		-0.115884		-0.300757
	-0.0561172		-0.252701		-0.545577
	0.578459		0.0443851		-0.418913
	-0.359289		-0.0277208		-0.47079
	-0.130434		0.52542		-0.0160102
	-0.0660943		-0.34689		-0.127552
	-0.233329		1.03593		-0.305303
	-0.0710802		0.55524		-0.335525
	-0.126196		0.0583148		-0.298561
	-0.224857		-0.612925		-0.383466
	0.0388222		-0.643666		-0.0569201
	-0.352394		-0.664862		-0.325536
	-0.273953		-0.56741		-0.39917
	-0.343751		-0.657692		-0.475731
	-0.0381689		-0.465536		-0.478063
	-0.213451		-0.710345		-0.108504
	-0.280322		-0.37167		-0.0472263
	-0.169086		-0.632644		-0.344616
	0.090249		-0.641305		-0.127654
	-0.156696		-0.279041		-0.332302
	0.119182		0.0322824		-0.264617
	-0.0482678		-0.442815		-0.353365
	-0.584158		-0.227562
	-0.410722		-0.504198
	-0.515943		-0.277496
	-0.171211		-0.857087
	-0.283518		-0.818398
	0.373467		-0.731066
	0.647833		-0.853502
	0.85688		-0.562994
	0.649631		-0.681792
	0.247627		-0.620267
	0.442578		-0.0292212
	0.726372		-0.105833
	0.238703		-0.317817
	0.479295
	0.675944
	0.850142
	0.524645
	0.37254
	0.758417
	0.784841
	0.524429
	0.370823
	0.643902
	0.86533
	0.304273
	0.364599
	0.545677
	0.863342
	0.318622
	-0.721963
	-0.623654
	-0.219598
	0.597535
	0.204405
	0.395187
	0.328712
	0.568523
	0.381127
	0.384709
	0.397554
	0.446515
	0.404606
	0.459542
	0.335982
	0.361523
	0.185565
	0.568718
	0.35664
	0.345609
	0.467086
	0.494163
	0.191108
	0.649266
	0.58663
	0.0829616
	0.528542
	0.500605
	0.27277
	0.48318
	0.52764
	0.284651
	0.143009
	0.0415588
	0.138154
	0.35353
	0.511096
	0.435606
	0.242012
	0.144683
	0.111961
	-0.146779
	0.0396597
	0.282124
	0.386109
	0.227984
	0.213853
	0.254516
	0.137478
	0.110639
	0.0983228
	0.262518
	0.423315
	0.27502
	0.195867
	0.14359
	-0.0186459
	0.147149
	0.155553
	0.22572
	0.22496
	-0.0573436
	0.00480153
	0.0140108
	0.332617
	0.313815
	0.242034
	-0.12536
	0.564072
	0.508991
	0.550149
	0.490281
	0.387663
	-0.242033
	0.277672
	0.243403
	0.169907
	-0.269313
	0.303955
	0.247113
	0.392887
	0.20767
	-0.107277
	-0.184716
	-0.11594
	-0.280061
	-0.267645
	-0.260558
	-0.301983
	-0.208942
	-0.248449
	-0.242443
	-0.160383
	-0.0699476
	-0.0342268
	-0.00653441
	-0.147543
	0.148337
	-0.120796
	-0.166332
	-0.0551464
	0.0404537
	-0.083148
	0.111514
	-0.103886
	0.00575253
	-0.00946149
	-0.0875648
	0.0253043
	-0.167668
	-0.176528
	-0.125037
	0.0630008
	-0.02636
	0.0151674
	-0.10844
	-0.0937541
	-0.0960407
	-0.0788828
	-0.248777
	-0.175219
	-0.197741
	-0.0689122
	-0.255081
	0.311393
	-0.161024
	-0.0264674
	0.5455
	0.184437
	0.199102
	0.0416714
	0.445033
	0.130935
	0.00604544
	-0.0533807
	0.150997
	0.187582
	0.0721664
	0.297657
	-0.0441857
	0.0550541
	0.437354
	0.157113
	0.210848
	0.36539
	0.487158
	0.178686
	0.273852
	0.514236
	0.189461
	0.414466
	0.368673
	0.436552
	0.355044
	-0.0395359
	-0.131461
	-0.120993
	-0.131774
	0.125161
	0.055531
	0.0473891
	-0.0870289
	0.263883
	0.236846
	0.0836219
	-0.253352
	0.0226568
	0.171328
	0.162498
	-0.090326
	-0.0123436
	0.173304
	0.19332
	0.119153
	-0.147523
	-0.637505
	-0.285813
	-0.16661
	-0.188836
	-0.363221
	-0.220667
	-0.110046
	-0.0172936
	-0.0243368
	0.320867
	0.349372
	0.344598
	0.377878
	0.198189
	0.378301
	0.374277
	0.433065
	0.362186
	0.346907
	0.302693
	0.477735
	0.355628
	0.241164
	0.500179
	0.533655
	0.590668
	0.36807
	-0.21717
	-0.163131
	-0.327663
	-0.174319
	-0.177549
	-0.243304
	-0.107533
	-0.462463
	-0.130962
	-0.023859
	-0.100091
	0.0133487
	-0.154661
	-0.242237
	-0.158726
	-0.115716
	-0.0818356
	-0.390302
	-0.167769
	0.0903353
	-0.0469263
	0.0356536
	0.0847763
	0.132165
	0.116895
	0.0781657
	0.0101687
	0.0584138
	0.127869
	0.0222645
	0.314796
	0.15141
	-0.0827328
	0.180114
	0.231303
	-0.0383715
	0.108087
	0.0901033
	0.058731
	-0.11551
	0.0612362
	0.222577
	-0.0149555
	0.114364
	0.105752
	-0.215551
	0.133188
	-0.0271586
	-0.128888
	0.199728
	-0.0714895
	-0.0673131
	0.247313
	0.262459
	-0.203
	-0.0388515
	0.144654
	0.132774
	-0.324685
	-0.00105385
	0.0431465
	-0.163377
	0.352474
	-0.0113774
	-0.052758
	-0.223191
	0.0793248
	0.193365
	-0.114512
	0.0311473
	0.0659106
	-0.110029
	0.0927329
	-0.00807566
	-0.104089
	-0.269462
	-0.373453
	0.167829
	-0.321184
	-0.0308053
	-0.115527
	-0.0920467
	0.167793
	-0.0248716
	0.224994
	0.299912
	-0.422836
	-0.0304705
	-0.126328
	-0.130665
	0.0994607
	-0.0726872
	0.151739
	0.197479
	-0.405501
	-0.102397
	-0.167495
	-0.081513
	0.0429827
	-0.143963
	0.149029
	0.042592
	0.591473
	0.558152
	0.484204
	0.157186
	0.362656
	0.525837
	-0.0597106
	0.117594
	-0.00682701
	0.250537
	0.175545
	-0.567065
	0.0693381
	-0.141223
	0.266392
	-0.144852
	-0.244767
	0.589717
	0.352473
	0.288349
	0.644687
	-0.0429891
	0.552077
	0.254782
	0.797412
	0.402138
	-0.0263497
	-0.248026
	-0.193427
	-0.210692
	-0.360354
	-0.248137
	0.212626
	-0.175861
	-0.272872
	-0.0695483
	0.0890073
	-0.406505
	0.294539
	0.292988
	-0.0133459
	0.0199766
	0.0893264
	0.0677465
	0.445528
	0.159164
	-0.107299
	0.440191
	-0.0623494
	0.0596376

## Sheet: Figure 3c
Figure 3c
		PC			SST			VIP			PV
		AI	time-constant (s)		AI	time-constant (s)		AI	time-constant (s)		AI	time-constant (s)
					-0.971748	5.92188		-0.753037	4.00713		-0.742831	16.315
					-0.60735	7.62177		-0.754726	3.2808		-0.730819	2.6027
					-0.658162	3.18595		-0.678907	4.53916		-0.683865	1.82434
					-0.657492	1.78199		-0.863084	4.72785		-0.667147	3.24342
					-0.59718	2.98987		-0.703473	4.0588		-0.659914	3.4095
					-0.473718	3.37823		-0.783072	2.61217		-0.645481	6.0329
					-0.393133	4.34073		-0.640959	3.36413		-0.62917	6.64675
					-0.651727	1.04754		-0.668334	1.40843		-0.617121	4.57614
					-0.326055	3.82184		-0.548242	2.30742		-0.581822	3.05145
					-0.311665	3.08912		-0.595528	9.50268		-0.536193	2.01732
					-0.298475	2.0069		-0.525265	1.66126		-0.520404	9.79694
					-0.344557	2.99366		-0.622266	3.90231		-0.503467	7.66071
					-0.674049	8.32314		-0.506012	2.68242		-0.5	2.94819
					-0.239551	8.75191		-0.674049	8.29129		-0.5	1.55364
					-0.24345	7.66913		-0.378172	1.03557		-0.47199	1.97459
					-0.234432	2.79297		-0.684939	0.969536		-0.470197	4.28543
					-0.217664	3.48267		-0.821217	5.05513		-0.469912	1.40167
					-0.196943	4.67333		-0.972462	4.29765		-0.462622	4.19891
					-0.216133	4.34076		-0.900654	2.18441		-0.456932	0.00228812
					-0.163713	3.60309		-0.907526	2.09335		-0.453895	5.08553
					-0.170508	4.30365		-0.871905	2.96891		-0.4458	5.87011
					-0.258761	3.78189		-0.831513	3.46023		-0.414764	4.94272
					-0.163558	2.9151		-0.423104	6.17586		-0.4119	3.93442
					-0.145189	2.63586		-0.487817	9.60577		-0.407461	8.90514
					-0.15237	9.81741		-0.500136	2.64053		-0.390065	2.30314
					-0.146422	1.43954		-0.261735	2.44804		-0.383097	2.88185
					0.104838	0.849516		-0.18189	1.18916		-0.370482	1.63822
					0.157665	11.1539		-0.169395	0.933618		-0.370041	7.696
					-0.163222	3.96902		0.204281	1.03526		-0.369904	16.3331
					0.214186	1.19887		0.207846	1.08467		-0.364867	9.10222
					0.138238	1.21321		0.311716	0.973651		-0.36297	1.9167
					0.170872	3.31102		0.41169	4.39887		-0.346641	5.42758
					0.145428	1.059		0.2837	1.91185		-0.33055	2.32752
					0.305396	2.61078		0.289741	2.75297		-0.322443	2.05193
					0.303759	1.51908		0.148725	2.93995		-0.294452	3.55456
					0.19522	6.2817		0.197276	0.205597		-0.291661	2.45323
					0.23188	6.78987		0.333027	2.68487		-0.269694	2.39935
					0.236659	1.59693		0.377822	10.8247		-0.26868	3.241
					0.126079	1.25562		0.315169	1.30973		-0.266987	4.46233
					0.257422	1.31472		0.485336	3.82974		-0.264174	3.49195
					0.200689	1.35018		0.410418	4.2477		-0.258487	1.36514
					0.147353	1.33097		0.416933	1.25648		-0.247662	2.4203
					0.195695	1.37219		0.491959	3.5149		-0.24401	1.55975
					0.296381	6.13704		0.383799	0.512582		-0.243146	2.1059
					0.219542	7.39391		0.532228	0.989662		-0.242653	3.79998
					0.27128	6.21302		0.630424	1.25617		-0.237151	1.96351
					0.230639	6.51948		0.622921	3.90111		-0.23105	2.81874
					0.286058	8.5173		0.484749	1.63829		-0.222894	1.95885
					0.376657	2.8108					-0.217019	3.44785
					0.141245	9.78749					-0.215494	3.86807
					0.303085	7.56333					-0.204541	1.92999
					0.28679	3.55863					-0.203386	3.37303
					0.319391	5.60096					-0.184387	2.83474
					0.37147	10.8344					-0.165899	2.97151
					0.384617	3.0035					-0.161541	6.42205
					0.320858	1.71036					-0.147216	2.64286
					0.387834	1.37204					-0.14138	2.013
					0.327743	8.44847					-0.117931	1.498
					0.3071	1.69443					-0.105177	1.33273
					0.306878	8.35493					-0.0880431	1.18902
					0.353399	3.45594					-0.0638317	1.45203
					0.285685	2.9426					-0.0589686	0.600557
					0.153463	0.302961					-0.0476467	1.45517
					0.347423	2.8626					0.122724	0.0152145
					0.370253	4.14116					0.172999	0.962353
					0.321254	3.24421					0.300214	6.08407
					0.252475	1.38058					0.317138	5.53879
					0.181501	0.731234					0.5	4.03497
					0.423773	2.7257					0.763565	0.346187
					0.441939	11.2362
					0.514521	1.7151
					0.626743	2.6594
					0.619445	0.815654
					0.995736	5.81447
					0.69283	0.890161
					0.819315	2.04498
					0.4042	4.75886
					0.413551	3.17363
					0.496781	5.25651
					0.388185	5.10297
					0.352696	9.36025
					0.397933	1.83384
					0.407149	8.12862
					0.437187	4.87613
					0.590205	7.45421
					0.469289	3.6079
					0.494016	5.96796
					0.453537	4.43464
					0.41074	2.12753
					0.539443	11.2424
					0.555717	5.8217
					0.551749	7.79379
					0.409032	2.45297
					0.45366	3.66772
					0.541817	2.88605
					0.358939	1.16909
					0.517948	2.31927
					0.481155	2.25664
					0.558904	8.41406
					0.554578	7.06434
					0.484433	2.29423
					0.457932	3.02495
					0.617347	3.65491
					0.482518	5.94212
					0.440469	3.40952
					0.584305	12.2911
					0.38605	1.73595
					0.507686	8.89919
					0.514403	4.39947
					0.643739	7.55704
					0.658833	1.23745
					0.497425	4.64436
					0.592477	5.11949
					0.55847	5.60637
					0.537795	7.30676
					0.411524	1.84173
					0.64194	8.66977
					0.54977	5.52523
					0.635523	2.49091
					0.645329	4.27152
					0.716278	5.21365
					0.625829	9.78338
					0.555576	4.16251
					0.619236	5.36749
					0.62256	6.19179
					0.717949	3.43912
					0.612089	1.39992
					0.516765	3.00165
					0.571531	3.69468
					0.600577	7.02997
					0.578445	7.61261
					0.614337	9.85997
					0.709889	4.22064
					0.586605	2.82967
					0.686085	1.2884
					0.695949	2.7906
					0.636734	4.77086
					0.717503	2.44613
					0.661618	2.52386
					0.646909	2.35186
					0.546007	5.74053
					0.52225	6.16025
					0.648871	5.2837
					0.699348	3.4578
					0.754493	2.43702
					0.833854	3.18321
					0.681073	10.1983
					0.685273	3.24548
					0.814568	2.52526
					0.775941	11.4716
					0.755419	2.83978
					0.974706	4.46716
					0.80642	3.52813
					0.841181	4.01936
					0.811623	1.38146
					0.798028	14.8851
					0.577787	14.6912
					0.623299	0.563376
					0.71967	1.20157
					0.85028	1.23297
					0.885497	1.34785
					0.842845	10.3927
					0.917602	2.37189
					0.850281	3.18054
					0.872881	4.02116
					0.912362	4.01192
					0.853158	2.73885

## Sheet: Figure 4
PV		ChrimsonR				ArchT
	Cell number	AI noOpto	AI Opto		Cell number	AI noOpto	AI Opto
	1	0.190424			1
	2	0.0457843			2	0.223983	-0.382251
	3	0.610526			3	-0.285652	-0.302552
	4	0.202658	0.710264		4	-0.277076	-0.315174
	5	0.147892	0.248831		5
	6				6
	7	0.511257	0.572408		7
	8	0.276436			8	-0.432983	-0.475022
	9	0.235027	0.609531		9	0.218047	-0.295179
	10				10	-0.304432
	11				11	-0.00562436	-0.226505
	12	0.709597			12	0.41876	-0.0305963
	13				13
	14				14	0.0663218
	15				15	-0.105258
	16	-0.227624			16
	17				17		-0.10359
	18	0.193213	0.393869		18
	19	0.577243	0.676785		19
	20	0.318541	0.422638		20	0.0644002
	21				21
	22	0.239343	0.365213		22	-0.122237	-0.102329
	23				23
	24	-0.174938	-0.20392		24
	25		-0.133739		25
	26	-0.0469965	0.0518627		26
	27	0.0781838	0.0523556		27
	28	0.0983795	-0.0211153		28
	29	-0.144866	-0.12215		29
	30	-0.287734	-0.136895		30
	31	-0.338483	-0.171091		31
	32	-0.0393902	0.0129872		32		0.0831303
	33				33
	34				34
	35				35
	36				36	0.148306
	37	0.137914	0.369297		37		-0.16004
	38	0.127994	-0.0121486		38		0.225926
	39	0.242629	0.252132		39		-0.0294918
	40				40		-0.329072
	41	-0.284112	-0.00638233		41
	42	0.28153			42		-0.165159
	43	-0.0629647	0.135863		43
	44	-0.166981	-0.0396826		44		-0.0398941
	45	-0.11392	0.0354565		45
	46	-0.311746	-0.110843		46		-0.25684
	47	-0.2412	-0.0739423		47
	48	0.00929451	0.11238		48		-0.124929
	49	-0.118728	-0.129052		49	0.201015	-0.167967
	50	0.300788			50	0.335	-0.123735
	51	-0.0652136			51	0.507452	0.0682105
	52				52	0.425503	-0.0677755
	53				53		0.173777
	54	0.220039	0.209719		54	-0.0154941	-0.226455
	55	0.187648	0.291974		55		0.0980769
	56	-0.300693	-0.267754		56		-0.0152048
	57	-0.14343	0.0327135		57		-0.150816
	58	0.552843			58		-0.182373
	59	0.106545	0.198545		59		-0.0643022
	60	-0.00333041	0.150987		60	-0.0128637	-0.155321
	61	0.00327138	0.306496		61		-0.279423
	62	-0.0531724	0.0272349		62		0.00812891
	63	-0.0231347	-0.0205666		63	0.280264	0.382352
	64	0.00202905	0.0292703		64	0.461107	0.525491
	65	-0.0621262	0.0139834		65
	66	0.182298	0.270661		66	0.344409	0.357785
	67				67		0.0183951
	68	-0.131678	0.035894		68		0.130223
	69	0.142115	0.302789		69
	70	0.0346248	0.238766		70		0.146123
	71				71		-0.045421
	72	0.070282	-0.25959		72		0.235681
	73	0.589307	0.280437		73		0.234679
	74				74	0.227522	0.0225267
	75	-0.692774	-0.319473		75
	76	0.307413			76	0.0753457	0.16122
	77				77
	78	-0.179283	0.434489		78
	79	-0.289175	-0.0638381		79	-0.0243468	-0.245284
	80	0.191197	0.137776		80
	81				81	0.223968	0.312094
	82				82	0.234313	0.403801
	83				83
	84				84
	85	0.237234	-0.00272197		85
	86	0.302049	0.361266		86		0.0707591
	87	0.334723	0.536787		87
	88				88
	89				89
	90	0.207267	0.296016		90		0.00514911
	91	-0.0441475	0.0888574		91	0.234568	0.282869
	92	0.0787419	0.215542		92		-0.253689
	93	0.078862	0.371811		93	0.266638	0.0418892
	94	-0.0417313	0.106658		94		-0.0708555
	95	0.00871485	0.332677		95		0.0358021
	96	-0.289613	-0.158604		96		-0.220733
	97	-0.386971	-0.291754		97	-0.0354709	-0.294528
	98	0.0120538	-0.0486854		98	0.27887	-0.251336
	99				99	-0.0672881	-0.091518
	100	-0.123976	0.132434		100		-0.449937
	101	0.703884	0.446626		101	0.00191805
	102				102		-0.216488
	103				103	0.0368727	-0.310175
	104	0.542126	0.772445		104	-0.332484	-0.176461
	105	0.028236	-0.0511891		105		-0.330648
	106	-0.523794	-0.316183		106	-0.26039	-0.239095
	107				107	-0.313012	-0.1252
	108	-0.234632	-0.108431		108		-0.300455
	109				109	-0.424724	-0.0672047
	110	0.240851	0.27063		110	-0.0696651	-0.306962
	111				111	-0.0861165	-0.251199
	112				112		-0.184983
	113	-0.530914	-0.284958		113	0.0798671	-0.170252
	114				114	-0.375652	-0.227764
	115	0.180787	0.558692		115	-0.305591	-0.236154
	116		-0.268745		116		-0.0877398
	117	-0.135258	0.486183		117	0.0478433	-0.189579
	118		-0.431919		118	0.131155	-0.296116
	119	-0.00823611	0.38554		119	-0.149886	-0.316393
	120	-0.609207			120		-0.341119
	121		-0.135824		121		-0.0678895
	122		-0.361182		122		-0.496286
	123	-0.227794			123		-0.13302
	124	0.153963			124	-0.505455	-0.113726
	125	-0.383453	-0.177637		125		-0.309613
	126		-0.199586		126		-0.280888
	127				127		-0.172845
	128	-0.0604052			128		-0.296822
	129		-0.374424		129		-0.256537
	130	-0.0591966			130		-0.28521
	131		-0.222972		131		-0.38061
	132	-0.103207	-0.174318		132		-0.539354
	133	0.246102			133	0.300252	-0.298231
	134	0.182813			134		-0.297218
	135				135		-0.287471
	136	-0.106408			136		-0.150203
	137	-0.425722			137	-0.3931	-0.350466
	138		-0.219264		138	-0.0518848	-0.313361
	139		-0.408052		139		-0.265033
	140	-0.420455			140		-0.218245
	141	0.433954			141		-0.291773
	142				142		-0.0883124
	143	-0.214267	-0.0583395		143	-0.0500313	-0.173493
	144	-0.307603			144	0.251215	-0.0625159
	145	-0.368087			145	0.209544	-0.0476109
	146				146		-0.0382615
	147	-0.0132835	0.249277		147		-0.306612
	148	0.010103	0.439746		148	0.0790894	0.158518
	149	-0.510734	-0.232355		149		0.106011
	150	-0.190882	0.172591		150	0.0656547	-0.11319
	151				151	0.181587	-0.108601
	152	0.0447547	0.0879196		152	-0.288474	-0.185004
	153	-0.237062	-0.115324		153	-0.279472	0.0529902
	154	-0.635849			154	-0.449646	0.0697302
	155				155	-0.246145	-0.0771042
	156	-0.551409	-0.381365		156	0.0987399	-0.0133363
	157	-0.428071	0.0304487		157	0.13685	-0.177827
	158				158	0.40177	0.0142102
	159				159	-0.318445	-0.0604686
	160	-0.499869	-0.0287576		160		-0.0284834
	161				161		-0.073538
	162				162	0.269427	0.00505789
	163	-0.465043	-0.46908		163	0.329522	-0.118666
	164				164		0.157827
	165				165		-0.124637
	166	-0.288458	0.0608067		166		-0.132812
	167	-0.274931	0.168725		167		-0.142673
	168		-0.281741		168		-0.103312
	169	0.428676			169		-0.142091
	170	-0.181352	-0.177506		170		-0.119127
	171		-0.253141		171		-0.185221
	172		-0.284912		172	-0.266483	-0.148431
	173	-0.629829	-0.559205		173		-0.0994112
	174		-0.291494		174		-0.473513
	175	-0.217437	-0.188782		175		-0.0818913
	176				176	-0.112238	-0.0496499
	177	0.552721			177	-0.493735	-0.140741
	178	-0.214004	-0.286645		178		-0.13012
	179		-0.18472		179		-0.168066
	180	-0.299379	-0.130345		180	-0.406136	-0.534979
	181		-0.400141		181		-0.153214
	182				182		-0.163421
	183	-0.545401	-0.544185		183	0.327646	-0.350568
	184		-0.318789		184	-0.0407002	-0.330474
	185	-0.448176	-0.334506		185	0.101838	-0.288181
	186		-0.198846		186	-0.0489309	-0.261952
	187		-0.288874		187	-0.0313211	-0.330642
	188	-0.291118	-0.301406		188	0.13865	-0.402124
	189		-0.516094		189	0.00611342	-0.272312
	190		-0.463172		190	0.14286	0.0699734
	191		-0.301795		191		-0.10145
	192	-0.0109382	-0.0909158		192	-0.151125	-0.246866
	193				193	0.055177	-0.168392
	194	-0.229086	-0.447799		194	0.0948652	-0.348297
	195	-0.301273	-0.398381		195		-0.28625
	196	0.209522	0.18923		196	-0.0700573	-0.289288
	197				197	-0.11263	-0.332509
	198				198	0.370501	-0.25635
	199	0.27137	-0.0864832		199	0.0641402	-0.235033
	200				200	0.255862	-0.128066
	201	0.435995	-0.010837		201		-0.357421
	202	-0.153035	-0.171797		202	-0.0758574	-0.325873
	203	0.420724	0.634673		203	0.14044	-0.320841
	204				204	-0.225081	-0.312472
	205				205		-0.25981
	206	-0.0888988	-0.0175042		206	0.0342635	-0.267116
	207	0.383902	0.501285		207		-0.319877
	208				208		-0.102688
	209		-0.175586		209		-0.346149
	210	-0.202177	-0.236884		210		-0.329288
	211	0.488706	0.712752		211	-0.301714	-0.308291
	212				212		-0.455041
	213				213		-0.545739
	214	0.623978	0.650915		214	-0.349859	-0.353725
	215				215	-0.143101	-0.207119
	216	-0.225786	-0.0542043		216		-0.380283
	217	0.0888001			217		-0.389026
	218	-0.223661	-0.2394		218	-0.0321833	-0.367545
	219				219	0.130182	-0.332092
	220	-0.221822	-0.0360679		220		-0.334715
	221				221	-0.267487	-0.497809
	222				222		-0.0637482
	223				223	0.108828	-0.259561
	224				224	0.228507	-0.175176
	225	0.543986			225	-0.0212662	-0.13456
	226	0.458377			226	0.0301371	-0.0829221
	227		-0.333764		227	0.356713	-0.343014
	228	0.556898			228	-0.035052	-0.277329
	229				229	0.333102	-0.0461852
	230		-0.383934		230	-0.186388	-0.111988
	231	0.573523			231	-0.0997877	-0.0665878
	232	0.805899			232	0.286386	-0.189079
	233				233	0.0333214	-0.13578
	234	0.402149			234		0.00423675
	235				235	0.163191	-0.129476
	236				236	-0.0505374	-0.204425
	237	-0.0411793			237		-0.0690227
	238	-0.337755			238	0.0864775	-0.0935311
	239	0.207586			239	0.328666	-0.0756975
	240	0.125295			240	-0.324922	-0.121507
	241	-0.024937			241		-0.0702777
	242	0.198826	0.166401		242	0.0955259	-0.0569106
	243	-0.0762132	0.185481		243	0.310464	-0.157713
	244	-0.0836603	0.10806		244		-0.233687
	245				245	0.229482	0.0576337
	246				246	0.118505	-0.485485
	247				247		0.0791996
	248	0.734039	0.499407		248		0.071603
	249				249		-0.0516661
	250				250		-0.214921
	251	0.304692	0.390349		251		-0.171081
	252	-0.0558967	0.168084		252		-0.141148
	253				253	-0.0539136	-0.162988
	254				254	0.456597	-0.139732
	255				255		-0.0582938
	256				256		-0.0217389
	257				257		-0.161165
	258	0.263482	-0.0329389		258	-0.0523116	0.207626
	259				259		-0.302217
	260				260
	261				261		-0.164642
	262	0.68497	0.747125		262		-0.309556
	263				263		-0.545873
	264	0.39896			264		-0.122064
	265	0.0993052			265
	266				266
	267				267
	268				268
	269				269
	270	0.0834336	0.0866949		270
	271	-0.0432177	0.102131		271
	272		0.799598		272
	273				273
	274				274
	275	-0.162966	0.0393501		275
	276	-0.087946	0.186655		276
	277	-0.0739814	0.148712		277
	278	-0.171815	0.0231681		278
	279	-0.141565	0.0630544		279
	280	0.345014	0.187656		280
	281	0.0696837	0.132337		281
	282				282
	283	0.343173			283
	284	-0.273846	0.0398616		284
	285	0.00162143	0.335893		285
	286	-0.489117			286
	287	-0.132652	0.268868		287
	288	0.413405	0.869844		288
	289	0.0387745	0.170462		289
	290	0.470407			290
	291				291
	292	-0.252917	0.19021		292

## Sheet: Figure 5
SST		ChrimsonR				ArchT
	Cell number	AI noOpto	AI Opto		Cell number	AI noOpto	AI Opto
	1		-0.270201		1	0.0377114	0.256189
	2		-0.143105		2	-0.36842	-0.0870524
	3	0.826163	-0.26527		3	-0.296855	-0.16124
	4		-0.191934		4	-0.109901	-0.115441
	5		-0.739149		5	-0.387569	-0.0416791
	6	-0.215741			6	-0.0576082	-0.190091
	7	0.674972	0.0143093		7	-0.22679	-0.388013
	8	0.972412	-0.229886		8		-0.152346
	9	0.570792	-0.146777		9	-0.157607	-0.0487099
	10		-0.376212		10	-0.544266	-0.415594
	11	0.0834546	-0.632495		11	-0.255933	-0.00767936
	12	-0.0927419	-0.302846		12	-0.337335	0.109305
	13				13	-0.475076	-0.184426
	14		-0.232905		14	-0.467301	-0.0575877
	15	0.460616			15	-0.332023	-0.0193635
	16	0.0598769	-0.417165		16	-0.182614	-0.0268642
	17	0.105255	-0.493785		17	-0.220603	-0.0719327
	18	0.30412	-0.549027		18	-0.461773	-0.267145
	19	0.204814	-0.754287		19	-0.205594	0.104373
	20	0.237185			20	0.252463	0.00865981
	21	-0.679033	-0.174399		21	0.238637	0.534346
	22		-0.522109		22	0.531013	0.546603
	23	0.351404			23	0.058213	0.0259847
	24		-0.302293		24	0.0136604	-0.033561
	25		-0.653791		25	0.143682	-0.17111
	26		-0.553343		26	0.389939	0.0234612
	27		-0.608055		27	0.256583	0.160708
	28		-0.48689		28	0.269234	0.115324
	29		-0.765672		29	-0.000942047	-0.060989
	30		-0.961586		30	0.294502	0.360387
	31	-0.324909	-0.910374		31	0.310865	0.0686692
	32		-0.362196		32	-0.00244193	-0.149764
	33		-0.929407		33	0.691913	0.190954
	34	0.274146	-0.305918		34	-0.209868	-0.193208
	35	0.0219575	-0.494671		35	-0.263105	-0.108773
	36	0.231878	-0.633361		36		-0.439307
	37	-0.368697	-0.506977		37	0.144978	0.010759
	38		-0.856084		38	-0.352484	-0.28392
	39	0.199071			39	-0.272909	0.0218312
	40				40	-0.273176	-0.127071
	41	0.00639034	-0.258924		41	0.0352455	0.219057
	42	0.542201	-0.722787		42	0.115456	-0.0256657
	43		-0.31646		43	-0.0760033	0.315854
	44	0.901944			44	-0.19298	-0.138117
	45		0.0181394		45	-0.189768	-0.134004
	46		-0.161021		46		-0.35325
	47		-0.33311		47	-0.0887346	-0.0448154
	48				48	0.0874785	0.0968486
	49	0.289435	-0.200943		49	0.0772954	-0.00867707
	50	0.494981	0.0678543		50	-0.45421	-0.238027
	51	-0.408187	-0.34856		51	0.0935937	0.0113381
	52		-0.402055		52	-0.401843	-0.559217
	53	-0.0855279	-0.22894		53	0.438984	0.267025
	54	-0.0670637	-0.574445		54		-0.137336
	55		-0.488424		55		-0.512375
	56		0.138377		56	-0.18107	0.222443
	57	0.132378			57	-0.247622	-0.238341
	58	-0.237961	-0.854839		58	-0.2359	-0.247022
	59	0.00442066	0.299738		59	-0.671226	-0.729673
	60	0.540877	0.382312		60	-0.317369	-0.343217
	61	-0.232373			61	0.336333	0.378992
	62	0.103981	-0.212608		62	-0.388131	-0.367194
	63	0.463691			63	0.12936	0.243253
	64		-0.715208		64	-0.359069	-0.0703496
	65				65	0.217703	-0.289574
	66				66	0.0583486	-0.315611
	67				67	-0.23188	0.0377648
	68	0.430343	-0.614727		68	0.115583	0.0442078
	69		0.0818311		69	0.172011	0.0652451
	70		-0.0772555		70	-0.091929	-0.191033
	71	-0.0723904			71	0.0820468	-0.0510592
	72				72		-0.00217318
	73				73	0.305677	0.362689
	74				74	-0.534402	-0.0972664
	75	0.146619	-0.222407		75	-0.0594352	-0.177289
	76				76	-0.113297	0.0992864
	77	-0.505333	-0.375451		77	0.10211	0.190517
	78				78	-0.181742	-0.187117
	79	-0.26411			79	0.01833	-0.018827
	80	-0.496018			80	0.0869095	0.0833106
	81		-0.0461781		81	0.312388	0.503181
	82				82	-0.295974	-0.608235
	83	0.697632	-0.112999		83	-0.292646	-0.587844
	84	-0.182151	0.185006		84	-0.582087	-0.38189
	85		0.196857		85	-0.344393	-0.660368
	86		-0.553659		86	0.0232771	0.264104
	87	0.825294	-0.43359		87	0.188179	0.374332
	88		0.242845		88	0.259637	0.0872971
	89	0.286847			89	-0.184356	0.224451
	90	-0.400932	0.800439		90	0.466211	0.422039
	91	-0.0364958	0.835218		91	-0.471634	-0.467538
	92	-0.239023	0.219566		92	-0.622741	-0.508694
	93	0.0720565	0.272835		93	-0.307874	-0.0166787
	94	-0.0129149	-0.327854		94	0.0311238	0.286549
	95	0.00958753	-0.361289		95	0.0678054	0.452102
	96	-0.482461			96	0.615971	0.0897052
	97	0.0764217			97	0.0481868	0.16839
	98	-0.033162	-0.101449		98	-0.190897	-0.589859
	99	0.0677766	0.0754401		99	0.424454	0.356175
	100	-0.312538	0.0228687		100	-0.636069	-0.663597
	101	0.370576	0.378774		101	0.248349	0.0538552
	102	0.0607034			102		0.0725329
	103	0.82049	0.41306		103	0.420455	-0.418997
	104				104	-0.134574	0.286013
	105	-0.458351	-0.43212		105	-0.0491429	0.152415
	106	-0.00705265	0.22641		106	-0.466186	-0.357215
	107	0.0407734	0.291692		107	0.29113	0.401875
	108	-0.057569	-0.00120423		108	-0.280478	0.255556
	109	0.0209208	0.233716		109	0.388551	-0.31853
	110	-0.0753237	-0.101266		110	0.330968	-0.0402665
	111	0.196725	0.219757		111	0.0319467	0.307703
	112	0.487213	0.52641		112	0.264172	0.303425
	113	0.163553	0.142166		113	-0.323564	0.0430114
	114	0.444884			114		0.344119
	115		-0.362778		115	-0.0318679	0.132791
	116		-0.702528		116	0.0687355	0.16548
	117				117	-0.563684	-0.088686
	118	0.106029	0.389433		118	-0.414554	-0.324545
	119	0.0430327	0.227958		119	0.33802	0.345383
	120	-0.031677	0.60031		120	-0.565718	-0.0251601
	121	-0.0199883	-0.336059		121	0.0920045	0.1708
	122		0.0923944		122	0.446771	0.573404
	123	0.218657	0.433868		123	-0.522863	-0.119243
	124	0.0927014			124	-0.147647	-0.195217
	125	0.314193	0.62502		125	-0.441642	0.0417598
	126	-0.148651	-0.473905		126	0.294599	0.0897874
	127		-0.579956		127	0.0570837	0.0995127
	128	-0.074677	-0.286408		128	-0.270287	0.135626
	129	-0.236673	-0.414944		129	-0.0243923	0.580436
	130	-0.102649	-0.353652		130	0.413559	0.514202
	131	0.202768	0.129469		131	0.283032	-0.234968
	132	-0.0365866	0.000170047		132	0.0416185	0.647726
	133	-0.267172	-0.356674		133	0.112402	0.210734
	134	-0.080475	0.085094		134	0.465015	0.381556
	135	0.233989	0.329826		135	-0.139445	0.200024
	136	0.354165	0.174001		136	-0.183424	-0.0383247
	137		-0.469692		137	-0.309915	0.272134
	138	-0.184607	-0.385288		138	0.0390361	-0.00743122
	139	-0.00852202	-0.0194476		139	-0.290351	-0.0720798
	140	-0.00821223	-0.208268		140	-0.321104	0.0820226
	141	-0.400715	-0.450511		141	-0.153396	0.00348509
	142	0.0768776	-0.0457735		142	-0.119647	0.184684
	143	0.549051	0.198445		143	0.202417	0.179166
	144	-0.364448	-0.285233		144	-0.199279	-0.0825096
	145		0.29591		145	-0.215704	-0.159607
	146	-0.403764	-0.401643		146	-0.409649	0.00737034
	147	0.485116	-0.113564		147	-0.192493	0.286718
	148	-0.0484355	0.200421		148	-0.047066	-0.0879426
	149	-0.141607	0.00727344		149	-0.315232	0.0724926
	150	0.117559	-0.864853		150	0.322212	-0.0730273
	151		0.131665		151	0.0453981	-0.175703
	152	-0.298342	-0.567874		152	-0.0414615	-0.0365325
	153	0.54662	-0.219408		153	0.259716	0.413828
	154	0.0732988	-0.461634		154	-0.179943	-0.118658
	155	0.113594	-0.699141		155	-0.192278	0.0197922
	156	-0.0756193	0.103842		156	-0.249562	0.36866
	157	0.234868	-0.807665		157	0.543048	0.446227
	158	0.0336076			158	-0.142672	0.00349701
	159	0.692938	-0.705411		159	0.25381	0.164255
	160	0.094529	-0.638241		160	-0.280235	-0.15886
	161	-0.130399	-0.740747		161	-0.0892833	0.222702
	162	0.292486	0.0654811		162	0.0415613	0.150687
	163		-0.801405		163	-0.182895	0.0833619
	164		-0.879069		164	0.219406	0.623165
	165		-0.225689		165	-0.190231	-0.171437
	166	-0.117531	-0.0968367		166	-0.321186	0.220848
	167	-0.271716	-0.157627		167		0.619694
	168		-0.633129
	169	0.1382	0.00515685
	170	0.100999	0.301752
	171		-0.0378851
	172	-0.051222	-0.127411
	173	-0.477535	-0.486692
	174	-0.0605257	-0.539048
	175	-0.00855008	-0.871024
	176	0.032161	-0.913985
	177	-0.0931077	-0.672864
	178	0.547127	0.178465
	179	0.193279	-0.705909
	180		-0.136635
	181	0.0666245
	182	0.127176	-0.242013
	183	-0.238373	-0.671696
	184	-0.219031	-0.955995
	185	0.118252
	186		-0.89358
	187	-0.0148016	-0.17564
	188	-0.0936035	-0.854287
	189	-0.611997	-0.725944
	190	0.148576	-0.894206
	191	0.293305	-0.209961
	192		-0.687926
	193	0.143595	-0.726898
	194	0.139681	-0.888961
	195	0.395364
	196	0.332169	0.253782
	197	0.251013
	198		-0.302189
	199	0.119058	-0.434584
	200	-0.0383811
	201	0.0181197	-0.974326
	202	0.0663605
	203	-0.117329
	204	0.104303	-0.791284
	205	-0.00715645	0.0101203
	206	-0.516521
	207	0.187689
	208	-0.096394
	209
	210		-0.20007
	211	-0.173605
	212	0.230018	-0.0801015
	213	-0.0204427
	214	0.422143
	215	-0.0216199
	216	0.0420553
	217	-0.104746
	218	0.164469	0.00463156
	219	0.30102
	220	-0.0285548	-0.104932
	221	-0.136646
	222	0.213736
	223	0.439159
	224	0.0228211
	225	0.549076
	226	0.152406
	227	-0.252631
	228	-0.316115
	229	-0.0650074
	230		-0.192919
	231	-0.274663	0.381466
	232	0.142643
	233	0.592038
	234	0.820294	0.223028
	235	0.156234	0.39993
	236	0.305101
	237	0.261531	0.79583
	238		-0.318422
	239	-0.136536	-0.746923
	240
	241		-0.236393
	242	0.226567	-0.562093
	243	-0.585166	0.0168448
	244	-0.822672	-0.155151
	245
	246	0.750407	0.203835
	247	-0.197189	-0.394649
	248		0.166133
	249		-0.563844
	250
	251	-0.830996
	252	-0.444452
	253	-0.650185	-0.100454
	254		0.237405
	255
	256	-0.537695	-0.792699
	257	-0.760897
	258
	259
	260
	261		-0.54691
	262		-0.613324
	263		-0.679226
	264	0.12791	-0.600039
	265	-0.123339	-0.140245
	266	-0.224895	-0.427731
	267	-0.725376	-0.454435
	268	-0.0825638	-0.390771
	269	0.0370577	-0.0863183
	270	0.000497635	-0.32594
	271	-0.115562	-0.36987
	272	-0.126783	-0.573789
	273	-0.0447088	-0.491835
	274		-0.817622
	275	-0.867406
	276
	277
	278	-0.027986	-0.255079
	279	-0.174881	-0.0515318
	280	0.276451	0.0236309
	281	0.312117	-0.157355
	282	0.691643	0.212722
	283	0.418135	-0.121424
	284	0.291647	0.394705
	285		-0.368229
	286	0.0221578	-0.471373
	287	0.292382	0.191664
	288	0.586409	-0.0940324
	289	0.0143745	-0.132524
	290	-0.236098	-0.520309
	291	-0.0204741	-0.503554
	292	-0.112352	-0.587368
	293	0.39904	0.208828
	294		-0.0451784
	295	0.290302	-0.00436336
	296	-0.382766	-0.515562
	297	-0.460211
	298	0.868544	0.404912
	299	-0.500313	0.112325
	300
	301		-0.229098
	302	0.26833	0.393569
	303	0.915446	0.614943
	304	-0.28302	-0.10522
	305	0.24034	-0.025204
	306	0.0426755	-0.329007
	307	-0.193639	-0.934889
	308		-0.545337
	309
	310	0.360581	-0.18403
	311	-0.582248	-0.0611604
	312
	313	0.159398	-0.391849
	314	-0.218995	-0.442512
	315	-0.265628	0.271663
	316	0.804053	0.619421
	317		-0.573722
	318	0.15906
	319	0.276631	-0.303739
	320	-0.0164418	-0.172965
	321	-0.589204
	322	0.211996
	323	-0.629136	0.247398
	324	0.18391	-0.485281
	325	-0.272471	-0.163176
	326	0.286052	0.191474
	327
	328	-0.0448161	-0.354558
	329	-0.0930245	0.197534
	330	0.20033	-0.295135
	331	0.0403825	-0.234061
	332	0.491649	0.186196
	333	0.0607093
	334	0.0537534	-0.492866
	335	0.0750508	-0.676625
	336	0.162725
	337	0.458017
	338	-0.706678
	339	-0.231774
	340	0.589804	-0.067598
	341	0.18781	0.327923
	342		-0.224397
	343	0.109809	-0.195461
	344	0.148217	-0.147333
	345	0.103978	0.144509
	346
	347
	348		-0.303506
	349
	350
	351		0.129044
	352
	353
	354	0.781719	0.0512633
	355		0.0107864
	356
	357	0.642536	0.615791
	358	0.739374	-0.414974
	359
	360		0.580904
	361
	362	0.903458	-0.256697
	363	-0.351148
	364	0.918098	0.32115
	365	0.751387
	366	0.0204579	0.17739
	367	-0.00720101	-0.793547
	368		0.827722
	369
	370		-0.304598
	371
	372
	373		0.343752
	374	0.288923	0.987281
	375
	376
	377
	378
	379	0.871436	0.0970865
	380	0.638649	0.359487
	381	0.273367	-0.0153343
	382	0.747947	0.547724
	383	0.475176	0.0204895
	384	0.876514	-0.18925
	385	0.402711	-0.936597
	386	0.899565	-0.059184
	387	-0.631352	-0.90156
	388	0.652796	-0.463551
	389	0.350311
	390	0.270002	-0.703845
	391	0.953453	-0.410339
	392		0.495065
	393	0.736089	-0.595749
	394
	395		0.0169089
	396
	397	0.0535017	-0.668959
	398	-0.254443
	399	-0.848873
	400	-0.10877	0.165328
	401	-0.610345	-0.496117
	402	0.0596948	-0.284667
	403	-0.025896	-0.458585
	404	0.439322	-0.335881
	405	0.0898626	-0.416025
	406	-0.238328	-0.155291
	407	-0.213243	-0.195048
	408	-0.146075	-0.842515
	409	-0.0813942
	410	-0.728353
	411	-0.759325	-0.698779
	412	-0.575249	-0.285875
	413		0.094302
	414	-0.531004	-0.345712
	415	-0.223815	-0.116788
	416	-0.0888432
	417	-0.0364521	-0.406038
	418	-0.0957873	0.00765711
	419
	420	-0.470824	-0.234985
	421	0.294635	0.119272
	422	-0.143893	-0.0719885
	423	-0.363813	0.929526
	424	0.0790847	-0.694001
	425	0.104325	-0.7844
	426	-0.131592	-0.639548
	427	-0.498487	0.514891
	428		-0.475049
	429	0.258129	-0.0113985
	430
	431	0.369787
	432	-0.198079	-0.256919
	433	-0.0816311	-0.0798361
	434	0.611386	0.52906
	435
	436	-0.371472	-0.674249
	437	-0.169747	-0.303294
	438	0.00285982
	439	-0.241964	-0.202657
	440	-0.117935	-0.479697
	441	-0.102523	0.350608
	442	-0.128733	-0.139795
	443	-0.256589	-0.121493
	444	-0.589656	-0.0920631
	445	0.0874772	-0.17757
	446		0.742071
	447
	448		-0.391535
	449	0.144621	0.00274125
	450	0.141068
	451	0.168448	-0.392637
	452	0.0951189	-0.253527
	453	0.41802	-0.188086
	454	-0.756302
	455	0.634187	0.726049
	456	-0.268524	-0.347679
	457	0.0619533	-0.426286
	458	-0.0741873	-0.291838
	459	-0.201747	0.355544
	460	-0.178454	-0.130033
	461	0.147263	0.00979941
	462
	463	0.70486	0.00817732
	464	-0.106453	-0.275487
	465	-0.0916011	-0.620901
	466	0.296271	-0.751004
	467	0.0391402	-0.478293
	468	0.167706
	469	0.133099
	470	-0.308151	-0.369832
	471	-0.117715	-0.730912
	472	-0.108991	0.291246
	473	-0.582834	-0.363694
	474	-0.171417	0.0587547
	475	-0.319006
	476	0.53986	-0.287374
	477	-0.213616	-0.266532
	478	-0.273015	0.532011
	479	-0.00542364	-0.236498
	480	-0.30896	0.0513655
	481	0.351386
	482	-0.241762	-0.26076
	483
	484	0.120983
	485	0.0893651	-0.336695
	486	0.286113	-0.145146
	487	0.146511	0.0655414
	488	0.0455407	-0.148884
	489	0.0473427
	490	0.0652979
	491	0.0949401	-0.0788121
	492
	493	-0.247551
	494	-0.162336	-0.231889
	495	0.155628	0.107298
	496	-0.296007	0.0226852
	497	0.294799	-0.226534
	498		0.274048
	499	0.218781	-0.409421
	500	-0.079922
	501
	502	-0.311246	-0.519524
	503	0.411691	-0.091916
	504	0.491314	-0.0793649
	505		-0.242113
	506	-0.676248
	507	0.236186	-0.0975636
	508	0.346302	0.131267
	509	0.0587186	-0.179516
	510		-0.0806931
	511	-0.333734
	512	0.217416	0.152354
	513	0.0493539	-0.065439
	514	0.339973	-0.00699285
	515
	516
	517	-0.206356	0.149553
	518	-0.323857	-0.0936142
	519	0.308294	0.239566
	520	0.214852	-0.263541
	521	-0.478962	-0.498545
	522	-0.233309	-0.133111
	523	-0.534473	0.814076
	524		-0.0234987
	525	-0.302536	-0.338431
	526	0.0433323	0.34824
	527	-0.295237	-0.291977
	528	-0.441717	-0.296759
	529	0.264331	0.0925397
	530	0.29724	-0.0407978
	531	-0.979692	-0.25666
	532	-0.580957	-0.420744
	533	-0.642561	-0.440498
	534	-0.255405	-0.352625
	535	0.0156027	-0.169413
	536	-0.235259	-0.256947
	537	-0.0789528	-0.231089
	538	0.941343	0.362989
	539		0.452029
	540	0.0902692	0.446419
	541	-0.245356
	542	0.377793	0.607156
	543	-0.153511	0.354255
	544	0.0850203
	545
	546	0.471194	0.10577
	547		0.00211815
	548	-0.395338	0.654207
	549	0.263737	-0.674718
	550	-0.141284	0.212545
	551	0.0647044
	552	-0.214923	0.262692

## Sheet: Figure 6
VIP		ChrimsonR				ArchT
	Cell number	AI noOpto	AI Opto		Cell number	AI noOpto	AI Opto
	1		0.00732536		1	0.14224	0.0864398
	2		0.172054		2	-0.172502	-0.339699
	3				3	-0.0320749	0.490608
	4		0.146645		4	0.307236	0.424295
	5	-0.0521275	0.194646		5	-0.017366	-0.156958
	6	-0.0188098	0.0726171		6	0.259996	-0.682469
	7	-0.151723	0.236624		7
	8		0.00784534		8
	9		0.117957		9	0.023664	0.237597
	10		0.0574296		10	0.368619
	11	0.181177	0.439196		11
	12	-0.0133192	0.252506		12
	13	0.036471	0.138391		13	-0.12245
	14	0.118869	0.390192		14	0.279787	0.154719
	15		0.276765		15	0.225977	0.469776
	16		0.0270605		16	-0.261887	0.445665
	17	-0.042923	0.125709		17	0.376232	0.347043
	18		0.129437		18	0.267578	0.216197
	19	-0.257922	0.381326		19	-0.0783618
	20	0.357145	0.442212		20
	21	-0.0161589	0.220878		21
	22		0.22203		22	0.565133	0.521727
	23		0.516054		23	0.32115	0.30445
	24		0.0421743		24
	25	0.336907	0.800741		25		0.385438
	26		0.0241251		26
	27	0.448292	0.635627		27	-0.763852
	28		0.0348167		28	0.103532	0.303102
	29	0.0348541	0.121879		29	-0.0935583	0.0127491
	30	-0.129452	0.40706		30	-0.06928	-0.119343
	31	0.307936	0.327948		31
	32		0.10652		32	0.00185111	0.0975084
	33	-0.18276	0.112582		33	0.046306
	34		0.101661		34
	35		0.110816		35	-0.190907
	36		0.586129		36	0.120042	0.123627
	37	0.0809529	0.315549		37	-0.302525
	38		0.0386657		38	-0.23757
	39	-0.0493907	0.149387		39
	40	0.0676212	-0.228488		40
	41	0.000989596	0.204652		41	0.396104	0.368463
	42	-0.101199	0.335693		42	0.428218	0.366881
	43		-0.0796849		43	0.475362	0.328383
	44	-0.609904			44
	45		0.031639		45
	46		0.363235		46	0.429206	0.511284
	47		0.0575496		47		0.590672
	48	0.546034	0.409076		48	0.53303
	49	0.0595172	0.0928008		49	0.278159	0.0934855
	50		0.156304		50	0.408332
	51	-0.344327	-0.0763448		51
	52	-0.0881409	0.211504		52		0.388937
	53		0.0487714		53
	54		0.0152293		54
	55	0.169568	0.324133		55
	56		0.121856		56
	57		0.957178		57
	58	0.201477	0.477151		58	0.486238
	59	-0.106129	0.281543		59
	60	0.273194	0.318089		60	-0.0730479
	61		0.200547		61		0.353962
	62	0.032604	0.21979		62	0.415176
	63	-0.624839	0.798248		63
	64	-0.0299283	0.549993		64	-0.0551397	0.378746
	65	-0.142859	0.502681		65
	66	-0.173884	0.384816		66	-0.313505
	67	-0.00441274	0.273359		67	-0.165497	0.458327
	68	-0.232502	0.740716		68	-0.245013
	69		0.17889		69	-0.212542
	70		0.0946514		70	-0.00278608	0.0501001
	71	-0.121884	0.038291		71	-0.328112
	72	0.265691	0.208339		72
	73	-0.0891852	-0.0253807		73
	74	0.391398			74
	75	0.0819529			75	0.0942853	0.0558976
	76		-0.0747319		76	-0.321314	0.439656
	77	-0.382877	0.0249024		77	0.05746	0.429646
	78	-0.30104	0.0393289		78		0.296765
	79		0.437398		79	0.0508032	0.0622576
	80		0.0996598		80	-0.32789
	81		-0.118787		81		0.683163
	82	-0.172484	0.120721		82	-0.304127	0.300438
	83		0.0599143		83	-0.164458	0.449042
	84	0.0412956	-0.261312		84	-0.339794
	85	0.156728	0.0957513		85	0.0190332
	86	0.106593	0.114904		86	0.0225161	0.410547
	87	0.126915	0.150639		87
	88		0.0962119		88	-0.340056	-0.191951
	89	-0.0787849	0.0172199		89	0.0162329	0.336492
	90	-0.116301	0.160495		90	0.0854172	0.190791
	91	-0.199758	0.237637		91	0.458563	0.327619
	92	-0.460135	-0.281682		92
	93		0.00422398		93	-0.219774
	94	-0.427564	0.444092		94	0.506774
	95	0.284203	0.259415		95		0.653576
	96	0.353379	0.212045		96	-0.305077
	97		0.65408		97	-0.216676
	98	-0.584953	0.389032		98	-0.0210143
	99	0.408219	0.668316		99	-0.25973
	100	0.323004	0.370295		100	0.170899	0.191096
	101		0.736178		101
	102		0.58249		102	-0.348057	-0.374768
	103		0.548659		103
	104	0.233181	0.214461		104
	105	0.480477	0.798302		105
	106	0.37976	0.830265		106	0.249066	0.0558126
	107	0.265293	0.675326		107
	108	0.325267	0.696326		108	0.0785202	0.320154
	109	0.355643	0.692129		109	0.35049	0.0379642
	110	0.199081	0.571225		110
	111		0.508727		111	-0.378784
	112	0.26385	0.477851		112	-0.533637
	113	0.270532	0.697172		113		1.1857
	114		0.626424		114	-0.100625	0.444311
	115		0.742665		115	0.0394437	0.667843
	116		0.45068		116	-0.442088
	117	0.585469	0.827183		117		0.437632
	118				118	0.231279	0.280071
	119		0.657408		119	-0.267865	0.728217
	120		0.694364		120	0.111152	0.251867
	121		0.138013		121	0.325969
	122		0.88663		122
	123		0.793467		123
	124	0.168555	0.550867		124	-0.103781
	125	0.207179	0.301958		125	-0.482112
	126	0.277053	0.356226		126	-0.335696
	127		0.0788164		127	-0.310089
	128		0.073892		128	-0.307268
	129	0.236254	0.12377		129	-0.252747
	130		0.0466533		130	-0.0120944
	131	0.374578	0.390312		131	-0.237828	0.450891
	132	0.252702	0.0817411		132	-0.852794
	133	0.152804	0.320038		133	0.13773
	134	0.172459	0.207423		134	-0.350123	0.225165
	135	0.158708	0.137318		135	-0.426253
	136		0.0787869		136	-0.0146607	-0.0210016
	137	0.26873	0.219676		137	-0.65597	-0.331293
	138	0.0243755	0.206965		138	0.139155	0.406359
	139		0.00905338		139	-0.330645
	140		0.238572		140	-0.483553
	141		-0.0525291		141
	142	0.140871	0.21122		142		-0.0240924
	143	-0.322789	0.0063342		143	-0.526054
	144	-0.275031	-0.0219813		144	-0.498159	0.155494
	145		-0.532833		145
	146		-0.673001		146	0.157998	0.320862
	147	0.0229524	-0.110765		147	-0.202098
	148	-0.284326	-0.430478		148	-0.0596236
	149	-0.342462	-0.170868		149	-0.0682244	0.519832
	150		-0.0399538		150
	151	0.0293919	-0.0906796		151	-0.158345
	152	-0.557914	0.0926479		152	0.0916288	0.428825
	153	-0.118434	-0.355511		153	-0.240236
	154		0.328128		154	-0.297098	0.184186
	155	-0.218068	0.0542497		155	-0.0523554
	156	-0.238531	0.0883708		156	-0.630698
	157	-0.314373	-0.141276		157	0.634593	-0.315648
	158				158	-0.104037	0.124617
	159				159	-0.121188	0.00503744
	160				160	0.140224	0.079089
	161	-0.353207	-0.0571497		161	-0.646986	0.358062
	162				162	0.237719	-0.10702
	163	-0.158626	0.222055		163
	164	-0.0663106	0.239201		164	-0.167074
	165	-0.425188	0.159619		165		0.762221
	166	-0.134061	-0.0905102		166	-0.477862	0.0033534
	167	-0.0813185	0.291483		167	-0.360895	0.0182316
	168	-0.0311257	-0.0389944		168	-0.242416	0.0636576
	169				169	-0.205749	0.0304437
	170	-0.0937324	0.0549466		170		-0.187677
	171	-0.0490697	0.271448		171		-0.0114204
	172		-0.0539777		172	0.393145
	173	-0.035042	-0.0647033		173	0.295599	0.365615
	174		-0.125436		174		-0.0307436
	175	-0.211827	0.466477		175	0.087466	0.281481
	176	-0.213275	-0.166948		176		-0.137458
	177	-0.359634	-0.041829		177	0.295743	-0.202272
	178	-0.327852	-0.195376		178	-0.00748797	-0.187424
	179	0.132876	-0.0214671		179	-0.183274	0.00421828
	180	-0.120189	-0.0855584		180	-0.142621
	181	0.000375874	0.0991218		181		-0.188167
	182	-0.10207	-0.0234064		182	0.0391778	0.120022
	183	0.0288629			183	-0.0684042	0.165078
	184	-0.285805	0.0060115		184		-0.241295
	185	-0.35109	-0.0817711		185	-0.0768981	0.0944429
	186	-0.32308	-0.208682		186		-0.217311
	187	0.0910755	0.131547		187		-0.0769911
	188		-0.0211355		188	-0.322034	-0.0473051
	189	-0.121268	-0.11335		189	-0.344597	-0.138123
	190	0.086808	0.281057		190	-0.132204	0.229185
	191		-0.178694		191	-0.19044	0.218028
	192	-0.202383	-0.0192467		192	0.152667	0.236612
	193	-0.0637931	-0.170605		193	-0.143917	-0.141743
	194		-0.571904		194	0.0194168	0.402343
	195	0.0189293	0.348418		195	-0.0456682	0.159284
	196	0.113433	0.0498108		196	0.429853	0.302336
	197	-0.404483	-0.0305472		197
	198		-0.108708		198
	199		-0.0374207		199	0.159007	-0.193286
	200		-0.321422		200	-0.306917	0.182243
	201	-0.140378	0.0731967		201	-0.172517	0.0942581
	202		0.0325582		202	-0.0333469	0.0252638
	203	-0.0782009	-0.101905		203		-0.510234
	204		-0.147201		204	-0.292659	0.558826
	205	-0.0846802	0.0404689		205
	206		0.00331425		206	-0.261545
	207	-0.358636	0.168922		207	-0.105009	0.504622
	208		-0.284198		208
	209		-0.0467634		209	-0.117579	-0.106083
	210	0.0719829	0.0687313		210
	211	-0.144726	-0.027877		211
	212		-0.3302		212	-0.309249	0.0716516
	213	-0.421982	-0.0984913		213		0.174709
	214	-0.192992	-0.23337		214	-0.412595	-0.0192153
	215		-0.168243		215		-0.33049
	216	0.0115614	-0.157942		216	-0.278863	0.046769
	217	-0.0958336	-0.0541729		217	-0.325329	0.0868543
	218	0.0286141	0.0941999		218	-0.174008	0.258858
	219		0.240727		219
	220	-0.295851	-0.250209		220	-0.197212	-0.098396
	221	0.0235868	-0.113185		221	-0.331617	-0.232978
	222	0.135512	0.0728409		222	-0.0279898
	223		-0.288689		223
	224	0.0276604	0.0760903		224		-0.0901366
	225	0.164195	0.592389		225	-0.293728	0.0802921
	226	-0.149185	-0.0852762		226	-0.492378	-0.0729447
	227	0.0156322	0.0207489		227	0.00935982	0.599575
	228		0.341893		228	-0.134837
	229	-0.465784	-0.297804		229	-0.258301	-0.117059
	230	0.142274	-0.00917916		230	-0.0168777
	231	0.460278	0.348392		231		-0.264082
	232	-0.452241	-0.0176265		232	0.0113972	0.0976517
	233	-0.197277	0.0738307		233	-0.366283	-0.0140795
	234	-0.272483	-0.171043		234	-0.221992	-0.183255
	235	0.250535	0.375336		235	0.265096	-0.186406
	236				236	0.361125	-0.32891
	237		0.200804		237
	238	-0.10021	0.0916348		238	0.304404	-0.284103
	239	-0.148636	0.0140436		239	-0.0357609	-0.232057
	240	-0.108337	-0.154659		240	0.102863	-0.454317
	241	-0.140613	-0.0705138		241	-0.174352	0.0441863
	242	-0.174715	-0.0217725		242	0.353708
	243	-0.140924	-0.0119948		243		0.0124286
	244	-0.174246	-0.0922775		244		-0.231764
	245		-0.0560252		245	0.265104
	246		-0.035849		246	-0.16574
	247	-0.122491	-0.0805282		247
	248				248	-0.196388
	249	-0.225355	0.0983423		249
	250	-0.14564	-0.133843		250	0.047926	0.245245
	251	-0.076662	-0.160174		251	-0.0582546	0.146686
	252	-0.226972	-0.0127472		252	0.122884
	253	-0.165742	0.00683105		253	0.425416
	254		-0.130908		254
	255	-0.211245	-0.0106827		255	-0.277485
	256	-0.192304	0.0214256		256	-0.417527
	257	-0.267973	0.189167		257	-0.371483
	258	-0.174369	0.0694723		258	-0.0013976	0.371929
	259		0.0831891		259	-0.0763463	0.591144
	260	-0.191596	0.290614		260	-0.408325
	261	-0.115529	-0.0319568		261	0.528293
	262	-0.0222552	0.211871		262	0.00436302	0.685023
	263	-0.253301	0.195597		263	-0.456343
	264	0.070427	-0.0414105		264	-0.314653
	265	0.0515029	0.0616843		265	-0.43657
	266	0.0505224	-0.455031		266	0.535533
	267	-0.174103	0.246987		267	-0.306406
	268	0.120737	0.455724		268	-0.258382	0.475555
	269	0.433841	0.0130025		269	-0.386914
	270	0.0545902	0.0466472		270	0.18878
	271	0.117264	0.167148		271
	272	-0.166502	-0.238809		272	-0.404672	0.208266
	273	0.149864	0.0110971		273	-0.153696	0.327525
	274	-0.0560832	-0.128471		274	0.0265218	-0.0595641
	275	-0.17476	0.139879		275
	276	-0.170248	-0.0675506		276	-0.121736
	277	-0.159605	-0.0587683		277	-0.27489	-0.139484
	278	0.0702692	-0.143875		278	0.029775	-0.00332265
	279	0.247943	0.197847		279	-0.352282
	280		-0.109656		280	0.352907
	281	-0.0139488	-0.041922		281	-0.541015
	282	-0.280597	0.0334074		282	0.214616
	283	-0.0873063	0.141079		283	0.996992
	284				284	-0.0212191
	285	0.11054	0.651186		285	0.00995297
	286				286	-0.567699
	287	-0.202691	0.0628688		287
	288		-0.255848		288	0.185425
	289		0.047868		289
	290	-0.448848	-0.104956		290
	291	0.174489	0.236708		291	-0.025421
	292	0.0268916	0.0339448		292
	293	0.233396	0.0763557		293	-0.250345	0.161737
	294	0.108282	0.000604405		294	-0.194421	0.157273
	295	-0.268274	-0.0555582		295	-0.124369	0.40945
	296		-0.0149746		296
	297		0.200809		297	-0.438833
	298	-0.368677	0.250618		298	-0.515161	0.0176106
	299		-0.124554		299
	300		0.10356		300	0.539224
	301	0.295117	0.127176		301	-0.117983
	302	-0.24897	0.181907		302	-0.351462
	303	-0.127766	-0.2027		303	-0.426516
	304	-0.280994	-0.0750347		304	-0.0393129	0.319165
	305		0.444292		305
	306		-0.124664		306	-0.230029	0.35598
	307	0.175702	0.110498		307	-0.335072
	308	0.0320664	0.204405		308	0.111085
	309	-0.205943	0.354674		309	-0.26036
	310	0.559432	0.713598		310		0.689158
	311	-0.290962			311	-0.241916
	312	0.147576			312
	313	-0.340753	0.158448		313
	314	-0.00672668	0.0481875		314	-0.304895	-0.0330221
	315		0.12559		315		0.644595
	316	-0.0274075	0.175683		316	0.151906	0.148815
	317	-0.0620522	0.113455		317	-0.621267
	318	-0.211493	0.222556		318	0.143785
	319	0.0568992	0.34899		319	0.461949	-0.0383492
	320	0.236201	0.355291		320	-0.101429	-0.0284079
	321	-0.117773	0.115285		321	0.598253	-0.0116607
	322	-0.0865683	0.0326258		322	-0.142216	0.156396
	323	-0.0860825	-0.0630363		323	0.0397309	0.0823888
	324	-0.166411	-0.14718		324
	325	-0.188769	0.0211798		325	-0.208105
	326	-0.247761	0.0902047		326	0.119507
	327		0.111325		327	0.434671
	328	-0.480038	-0.025078		328	0.14348
	329	-0.107672	0.0422988		329	0.418771	-0.11724
	330	-0.245515	-0.198814		330	0.0556728
	331	0.00489953	0.344939		331	0.911563
	332				332	0.490505
	333		0.742624		333
	334		0.110516		334	0.469875
	335		0.0601213		335	0.301006
	336				336	0.109004	-0.186059
	337				337
	338				338	-0.0279673
	339				339
	340				340
	341				341
	342				342	-0.220861
	343				343		0.707248
	344				344
	345				345
	346				346		0.441019
	347				347	-0.444043
	348				348	-0.735631
	349				349
	350				350		-0.438221
	351				351	-0.175801
	352				352	-0.345487	-0.252379
	353				353		-0.134869
	354				354
	355				355	0.125997	-0.493208
	356				356		-0.356363
	357				357	-0.280921
	358				358		-0.204154
	359				359	-0.253718
	360				360		-0.287427
	361				361
	362				362	0.227363	-0.376419
	363				363	-0.43583
	364				364	0.297412	0.277696
	365				365	-0.00871247
	366				366	0.237788	0.00973213
	367				367
	368				368	-0.0526167
	369				369	-0.29341
	370				370	-0.250368
	371				371
	372				372
	373				373
	374				374		0.328494
	375				375	-0.401802
	376				376	0.0341304
	377				377	0.395888	0.497502
	378				378		-0.439405
	379				379	0.59802
	380				380	-0.40542
	381				381		0.813964
	382				382		-0.475601
	383				383	0.238264	0.389772
	384				384	-0.418231	-0.256107
	385				385	0.389067	-0.163252
	386				386
	387				387		0.25668
	388				388	-0.310494
	389				389
	390				390
	391				391
	392				392	-0.113525
	393				393	-0.345262
	394				394	-0.314879
	395				395	0.263693
	396				396	-0.138932
	397				397	-0.166747
	398				398	-0.0971757
	399				399	-0.0185223
	400				400	0.377249
	401				401
	402				402	-0.315666
	403				403
	404				404	0.157073
	405				405	-0.301726
	406				406
	407				407		0.00323775
	408				408		-0.0688804
	409				409
	410				410
	411				411
	412				412
	413				413		-0.210375
	414				414
	415				415
	416				416
	417				417		-0.655157
	418				418	-0.531535
	419				419
	420				420		-0.377702
	421				421
	422				422	-0.702235
	423				423
	424				424
	425				425
	426				426
	427				427	0.115379
	428				428	0.264399
	429				429	0.113011
	430				430
	431				431
	432				432	-0.139167	0.368546
	433				433	-0.249131	-0.057521
	434				434	-0.0145734
	435				435
	436				436	-0.140522
	437				437	0.197701	-0.1344
	438				438	-0.0803947
	439				439
	440				440	-0.197408	0.198944
	441				441	-0.288359	0.104697
	442				442	0.0399428	0.383336
	443				443
	444				444
	445				445	-0.327433	0.479903
	446				446
	447				447
	448				448		-0.818438
	449				449		0.273243
	450				450
	451				451
	452				452
	453				453	-0.59541
	454				454	-0.136013	0.179076
	455				455	0.157596	0.141443
	456				456	-0.437355	-0.112433
	457				457	0.48589	0.494929
	458				458
	459				459		0.30009
	460				460		-0.334244
	461				461		-0.353013
	462				462	-0.429509
	463				463	-0.245398
	464				464		0.134169
	465				465	-0.232056
	466				466	-0.0393935	-0.178098
	467				467
	468				468		-0.033764
	469				469		-0.0566299
	470				470	0.473902	0.419705
	471				471	-0.766314
	472				472	-0.0289042
	473				473	0.334126	-0.356412
	474				474		-0.199059
	475				475	0.680871	-0.30865
	476				476	-0.33145
	477				477	0.0719891	-0.354551
	478				478
	479				479
	480				480

## Sheet: Figure 7c
Figure 7c
	AI at Rest	Gain Change
	0.310734	0.0564069
	0.559064	-0.00883502
	0.209732	0.521598
	0.0548854	0.447701
	-0.0510722	0.834566
	0.103124	0.38054
	0.0712621	0.89017
	-0.104626	0.926438
	-0.0868303	0.206677
	0.136682	0.467322
	0.271086	0.236602
	-0.0115449	-0.129896
	0.163576	0.249672
	-0.0452631	0.00811434
	-0.231833	0.0521803
	0.343386	0.45376
	0.148226	0.161754
	-0.0140395	0.698127
	0.546661	0.0157109
	0.463242	0.146392
	0.686155	1.12044
	0.325123	0.470331
	0.261056	0.0920879
	0.634758	1.22699
	-0.0457735	0.115588
	0.29758	0.285305
	-0.287853	0.202378
	-0.209152	0.153878
	-0.252381	0.691311
	0.0849009	-0.095243
	0.200815	1.4916
	0.034485	0.427974
	-0.274721	1.31821
	0.057195	0.759148
	0.0765394	0.622063
	0.168698	0.658806
	0.464532	0.149453
	-0.0814504	0.506357
	0.224096	0.809299
	0.0886829	1.76334
	0.215978	0.552198
	-0.00670467	0.307983
	-0.0150036	1.35308
	0.103162	1.08721
	0.12374	0.118106
	0.219939	-0.210835
	0.325926	0.117042
	0.354836	0.247181
	-0.137976	0.443671
	0.424965	0.609775
	-0.294661	0.0187427
	0.19767	0.458099
	0.651374	0.324402
	-0.239191	0.811502
	-0.356069	0.833124
	-0.130697	2.70573
	-0.0510092	1.87746
	-0.0446536	0.604889
	0.467876	1.00884
	-0.363532	0.846384
	0.701946	0.779114
	-0.0122366	0.0329095
	-0.285141	-0.00303328
	-0.434866	0.241096
	0.138455	-0.0467693
	-0.526198	0.0501081
	-0.121485	0.494718
	-0.302455	0.118455
	-0.321108	0.7995
	0.221443	0.455479
	-0.0871559	-0.216923
	0.277504	0.512448
	0.235157	-0.030004
	0.128814	-0.0169949
	0.135137	-0.160999
	-0.339496	0.438747
	0.352381	0.00913668
	0.185331	-0.182812
	0.131569	-0.0580954
	0.04729	0.376196
	0.0237144	0.250575
	0.126613	0.59093
	0.17878	0.0559714
	-0.330984	0.545125
	0.267324	0.594502
	0.126892	0.414904
	0.0935691	0.531386
	0.110344	0.318317
	0.341782	0.573984
	-0.122095	0.661932
	0.399248	0.959536
	0.23497	0.381152
	-0.418245	0.234536
	-0.383293	0.601461
	-0.214342	0.838548
	-0.144114	0.585423
	-0.357518	1.05316
	-0.133758	0.397874
	0.373057	-0.128651
	-0.0145064	0.307699
	-0.0546483	0.221046
	0.420619	0.191782
	0.161293	0.181588
	-0.00623921	0.269695
	0.205141	0.180401
	0.0626589	0.725096
	0.219677	0.133829
	-0.401057	0.264969
	-0.0317016	0.100579
	-0.328064	0.490942
	-0.13519	0.537158
	-0.509135	0.969487
	0.273556	0.473589
	-0.000300232	0.627238
	0.0330287	0.221649
	-0.256383	0.01804
	0.0111569	1.17765
	0.223807	0.193186
	-0.144389	0.719627
	0.146419	0.405409
	0.401415	0.0515045
	0.215254	-0.016441
	0.0531334	0.647084
	0.291825	0.556489
	-0.0577628	0.14182
	0.22226	0.528351
	0.125328	0.0257075
	0.203294	1.02111
	0.644801	1.62868
	0.476563	0.313142
	0.264998	0.0422571
	-0.166108	0.699317
	0.212779	0.780215
	0.259542	0.0024069
	0.211774	0.0433156
	0.26882	0.179306
	-0.168815	0.0416808
	0.191569	0.732992
	-0.10212	0.0106933
	0.244915	0.882199
	-0.235233	-0.0169964
	-0.0749758	0.32449
	-0.233649	0.158755
	0.0177271	1.16497
	0.0241833	-0.0983733
	-0.455052	0.0816606
	-0.230402	0.304068
	0.0742109	1.63758
	0.227532	0.436853
	-0.068145	0.813458
	0.105064	1.44118
	0.202996	0.459819
	-0.289648	0.594842
	0.658734	0.116305
	0.37264	0.531536
	0.360459	0.172248
	-0.25055	0.133296
	0.16311	-0.0159534
	0.0657358	0.347557
	0.35146	0.672906
	0.370553	0.570081
	0.41038	1.03689
	0.335619	0.151574
	0.118282	0.693031
	0.219178	0.503933
	0.0133072	0.0403931
	0.501852	0.156165
	0.35309	-0.027263
	0.432717	0.0166001
	0.381599	0.699017
	-0.863226	1.45423
	-0.172353	2.14881
	-0.483684	0.611311
	-0.65308	0.696216
	-0.534319	1.1312
	-0.71979	0.534646
	0.225168	2.34951
	-0.398186	2.12711
	-0.296243	0.836162
	-0.487062	0.182917
	-0.355662	1.93361
	-0.513368	1.03584
	0.043475	1.11466
	-0.554022	2.04695
	-0.502414	1.6166
	-0.468005	0.956995
	-0.394693	2.21186
	-0.303655	1.4324
	-0.452561	0.778506
	0.123639	0.677232
	-0.0213121	0.971235
	-0.272101	1.2163
	0.423896	1.02451
	0.0137218	1.20057
	0.231882	0.650261
	-0.0909232	0.70728
	0.340726	1.62692
	-0.00536054	0.553934
	-0.0885891	0.481556
	0.25356	-0.00647217
	0.210244	0.643073
	0.665022	0.0604384
	-0.104622	1.94348
	0.462683	0.259043
	0.0239428	0.324116
	-0.267514	1.07514

## Sheet: Figure 7d
Figure 7d
	AI No Loco	AI Loco
	-0.0876391	0.380359
	0.310734	-0.214064
	0.559064	0.213576
	0.177665	-0.0399465
	0.205031	-0.174938
	0.209732	0.32071
	0.0548855	-0.0959685
	0.280438	-0.000368977
	-0.0510722	0.202844
	0.103124	-0.0560499
	0.130406	0.100941
	0.0712621	-0.387632
	-0.0663043	0.0868515
	0.0941504	-0.0393902
	-0.0445226	0.045211
	-0.104626	0.0157538
	-0.0868303	0.21162
	0.136682	0.0876479
	0.271086	0.404703
	-0.137709	-0.296745
	-0.048725	-0.218639
	0.0512681	0.395897
	-0.0115448	0.106545
	0.163576	0.0963465
	-0.0452631	0.0528975
	-0.231833	0.0635941
	0.343386	-0.0825512
	-0.142352	0.0614369
	0.148226	-0.0875494
	-0.0140395	0.182298
	0.546661	-0.408522
	0.463242	-0.213127
	0.686155	-0.134543
	-0.121977	-0.0467664
	-0.150305	0.445223
	0.325123	0.00446148
	0.029594	0.499666
	0.261056	0.498921
	-0.0392565	-0.724514
	0.038583	0.217001
	0.229825	0.388673
	-0.152897	-0.118588
	-0.0469765	-0.575627
	-0.0823451	0.191197
	0.0177741	0.70028
	0.0747637	-0.175851
	-0.35185	0.342824
	0.154054	0.321988
	-0.189317	0.341015
	-0.499249	0.363271
	-0.159243	0.0193372
	-0.149449	0.438885
	-0.318395	0.131156
	0.159906	-0.106772
	-0.31238	0.0578672
	-0.40802	0.0463274
	-0.246214	-0.012214
	0.634758	0.0542075
	-0.26845	-0.289613
	-0.330975	-0.328394
	-0.229032	0.397064
	-0.299301	0.173901
	-0.325426	-0.267528
	-0.280072	0.304743
	-0.229304	-0.0976288
	-0.0327688	0.0425224
	0.277691	0.00557252
	0.223963	-0.0159413
	-0.28377	0.0518427
	-0.26204	0.734039
	-0.0457735	0.196143
	-0.255712	0.188789
	0.0185116	0.304692
	-0.0784092	0.0105847
	0.0653167	0.299496
	-0.436841	0.0764975
	-0.224885	0.609492
	-0.430354	-0.321119
	-0.419974	0.0663218
	0.351584	-0.105258
	0.29758	-0.255193
	-0.612601	0.0644003
	-0.0119173	-0.0869566
	-0.118018	-0.122237
	-0.50445	0.363803
	-0.13674	0.182457
	-0.287853	0.605337
	-0.154869	-0.118531
	-0.792906	0.379816
	-0.209152	-0.127141
	-0.547029	0.0545153
	-0.252381	-0.0128638
	0.193591	-0.00700853
	0.0849009	-0.152579
	0.19373	0.066932
	0.220043	0.353298
	0.0407905	-0.553503
	0.200815	0.0245074
	0.034485	-0.372681
	0.374573	-0.216465
	-0.227263	0.64599
	-0.0267048	0.241718
	0.16996	0.291979
	-0.274721	0.0599601
	0.057195	-0.536276
	0.0765394	0.159038
	0.168698	-0.657542
	0.464532	-0.0891052
	-0.0864594	0.0335436
	-0.0814504	0.358682
	0.224096	-0.214015
	0.0886828	-0.0667889
	0.215978	0.0285222
	-0.00670467	0.056815
	-0.0036595	0.197512
	-0.0150036	-0.0248001
	0.103162	0.00104708
	0.12374	0.0744766
	0.219939	0.0133467
	-0.351586	0.437454
	0.325926	-0.696904
	0.354836	-0.235071
	-0.137976	0.343428
	0.424965	0.536364
	-0.294661	0.0699241
	0.19767	-0.0306955
	0.651374	-0.0408023
	-0.239191	-0.199443
	-0.356069	-0.474399
	-0.130697	0.0285792
	-0.0510091	0.0696286
	-0.0446536	-0.47824
	0.259295	0.0179036
	0.467876	-0.0975802
	-0.363532	-0.25804
	0.701946	-0.341693
	0.355915	0.275538
	-0.0122366	-0.391392
	0	-0.394759
	0.416607	-0.23542
	-0.538976	0.0481898
	-0.285141	-0.131886
	-0.434866	-0.542866
	0.138455	-0.457216
	-0.526198	-0.114387
	-0.121485	-0.138751
	-0.302455	-0.24779
	0.229661	-0.333206
	-0.0220147	0.0898474
	-0.166169	0.146391
	-0.321108	-0.0343938
	0.221443	0.541641
	-0.0871559	-0.0015608
	0.609072	0.202591
	-0.181742	0.645632
	0.277504	-0.216968
	0.235157	0.29158
	0.128814	-0.0177986
	0.249076	-0.132081
	0.715711	-0.136355
	0.29266	-0.277587
	0.135137	-0.154111
	-0.339496	-0.0225911
	0.352381	0.0947998
	0.185331	-0.0175545
	0.161221	-0.158036
	-0.235437	0.386949
	-0.0504082	-0.119154
	0.218456	-0.290505
	0.0397658	-0.017279
	0.0991898	0.056053
	0.167743	-0.0630796
	-0.0444921	-0.520284
	0.171558	0.207674
	0.131569	0.135168
	0.0472901	-0.0295834
	-0.226105	0.403325
	0.0524131	-0.0689423
	0.154279	-0.439991
	-0.308993	-0.161922
	0.00107141	0.000286502
	0.296341	-0.684557
	-0.213671	-0.023344
	0.174913	0.0923962
	0.608916	-0.0651118
	0.0612967	-0.0105386
	0.0237143	-0.16934
	0.0620194	-0.0440004
	0.302168	-0.541135
	-0.0397679	0.253103
	0.126613	0.464691
	-0.0428527	-0.464224
	0.241184	0.338153
	0.218399	-0.561691
	0.17878	-0.315703
	0.143749	-0.337335
	-0.330984	0.165212
	0.267324	-0.415063
	0.306258	-0.475076
	0.192019	-0.467301
	0.126892	-0.332023
	0.0935691	-0.182614
	0.282535	-0.498273
	0.110344	-0.394118
	0.0806932	-0.220603
	0.341782	-0.461773
	0.307397	-0.205594
	-0.122095	-0.219182
	0.54824	0.243247
	0.2102	0.194636
	0.298068	0.310865
	0.399248	0.169661
	0.284789	0.000867478
	0.23497	-0.00244195
	-0.505974	0.641508
	0.0304136	-0.12744
	-0.418245	-0.319455
	-0.383293	-0.32354
	-0.167165	-0.2359
	-0.162855	-0.671226
	-0.214342	-0.317369
	-0.144114	0.336333
	-0.255062	-0.388131
	-0.0712516	-0.0161948
	-0.23374	-0.581604
	0.149796	0.12936
	-0.105402	-0.359069
	-0.074582	0.211477
	-0.357518	-0.0929867
	-0.133758	0.0583486
	0.373057	0.156918
	-0.0145064	-0.23188
	-0.0546483	-0.0674813
	0.420619	0.141042
	0.161293	0.654602
	-0.00623923	-0.00274908
	0.205141	-0.0829668
	0.0626589	-0.207528
	0.219677	-0.211398
	-0.401057	-0.148552
	-0.0317016	0.0674561
	-0.328064	0.338274
	-0.13519	-0.596611
	-0.509135	0.308558
	0.273556	0.160536
	0.207823	-0.0594351
	-0.000300129	-0.194662
	0.0330287	0.10211
	0.442332	0.316876
	-0.256383	-0.181742
	0.0111569	0.786665
	-0.753993	-0.156456
	0.223807	0.01833
	-0.144389	0.233005
	-0.236591	-0.252906
	0.450034	0.249402
	0.146418	-0.183424
	-0.0411176	-0.309915
	0.401415	0.039036
	-0.160103	-0.290351
	0.681246	-0.269494
	0.215254	-0.153396
	-0.0664989	-0.0655768
	0.211789	0.164023
	0.18225	-0.0707227
	0.0531334	-0.215704
	-0.0789581	-0.409649
	0.291825	-0.192493
	-0.0577627	0.0519588
	0.22226	-0.0464936
	0.125328	-0.577357
	0.203294	-0.047066
	0.644801	-0.55414
	0.476563	-0.315232
	0.264998	-0.0115685
	-0.166108	-0.192786
	0.322657	0.322212
	0.0893549	-0.300364
	0.2027	0.0581363
	0.15242	-0.0844793
	0.212779	-0.219334
	0.259542	0.490417
	0.211774	-0.182895
	-0.0451601	0.219406
	0.26882	0.88524
	-0.139471	0.0164061
	-0.168815	0.468991
	0.191569	-0.22417
	-0.150861	-0.0872357
	-0.10212	-0.105141
	0.244915	-0.190231
	-0.235233	-0.554689
	0.229401	-0.249754
	-0.0749758	-0.144984
	-0.233649	-0.0859107
	0.0177271	-0.30604
	0.014773	-0.321186
	0.0241833	-0.121296
	-0.48943	-0.0781527
	0.270752	-0.092661
	-0.510453	-0.0940317
	-0.0162148	-0.0550699
	0.0325136	-0.370798
	-0.455052	0.502749
	-0.0603645	-0.0844186
	-0.25487	-0.0391187
	-0.0808911	0.154364
	0.155279	-0.048953
	0.00642819	-0.019098
	0.192398	0.112492
	0.0216208	0.296525
	-0.230402	-0.138611
	0.0742109	-0.131125
	0.0410156	0.170739
	0.227531	-0.327313
	-0.068145	-0.400715
	0.105064	-0.307087
	0.0101917	-0.201478
	-0.134529	0.225473
	0.569941	-0.116477
	0.164397	0.0148564
	0.131765	-0.0420695
	0.0343988	-0.134384
	0.0662142	-0.142384
		-0.229816
		-0.117071
		-0.390015
		-0.513857
		-0.168344
		-0.225109
		0.108118
		-0.166722
		-0.0176621
		-0.0896228
		0.0580099
		-0.124184
		0.154608
		-0.256867
		0.040626
		-0.219527
		-0.0747064
		-0.218556
		-0.161165
		-0.028281
		-0.112017
		-0.477639
		-0.25098
		-0.136665
		-0.065767
		-0.0147834
		-0.152334
		0.126399
		0.0661118
		-0.00672695
		-0.158546
		-0.00680252
		-0.307282
		0.190286
		-0.0117346
		-0.314373
		0.00858779
		-0.239512
		-0.353207
		-0.0924655
		-0.144502
		-0.395719
		-0.096621
		-0.442289
		-0.164708
		-0.330885
		0.208008
		-0.404506
		-0.40914
		-0.3046
		-0.251449
		0.0633915
		0.0536458
		-0.223651
		-0.339206
		-0.568191
		0.0533412
		-0.280025
		0.164962
		0.0116134
		0.144242
		0.10681
		-0.229479
		0.206224
		-0.0528756
		-0.1294
		-0.191268
		-0.371665
		0.417335
		0.00955254
		-0.463146
		0.00766859
		0.0968351
		-0.486847
		-0.372563
		-0.337841
		-0.0800348
		-0.103828
		-0.0698822
		-0.103323
		-0.0467091
		0.053047
		-0.0251912
		-0.0977865
		-0.295771
		-0.422837
		-0.465702
		0.0468921
		-0.25345
		-0.257288
		-0.045677
		0.303255
		-0.174148
		-0.0641607
		0.192576
		-0.134264
		0.0119131
		0.23215
		-0.15941
		0.000787111
		0.203118
		-0.435773
		0.220648
		-0.0467939
		-0.267483
		-0.0726391
		-0.288143
		0.10485
		0.168819
		0.0194005
		-0.181911
		-0.316443
		-0.131618
		-0.126575
		-0.218724
		-0.223903
		-0.0529697
		-0.0665594
		-0.0532721
		-0.144701
		-0.378569
		-0.244613
		-0.351861
		-0.30968
		-0.0720132
		-0.15294
		-0.225465
		-0.426161
		-0.262432
		-0.354886
		-0.0465403
		-0.0471048
		0.279787
		0.164953
		-0.172242
		-0.0304052
		0.267578
		-0.115513
		0.196801
		0.277299
		-0.413137
		-0.564708
		-0.564253
		0.0553587
		0.0107437
		0.0610441
		-0.261392
		-0.122874
		0.021552
		-0.42921
		0.416374
		-0.10273
		0.0333908
		0.12054
		-0.0579354
		-0.186594
		0.180496
		0.0157647
		-0.146159
		-0.1973
		-0.495099
		0.173535
		-0.683151
		-0.242679
		-0.0100418
		0.00394981
		-0.311515
		0.0932402
		-0.0831238
		-0.285852
		0.0691443
		-0.429314
		-0.225866
		-0.613968
		0.0716426
		-0.51025
		0.28684
		0.00363865
		-0.118998
		-0.173468
		-0.393493
		0.116799
		-0.250456
		-0.0303219
		0.187299
		0.138663
		0.116803
		-0.0237477

## Sheet: Figure 7e
Figure 7e
	AI Difference
	0.0476925
	-0.406702
	-0.559433
	-0.0908133
	-0.244421
	-0.103187
	0.0414611
	-0.216844
	-0.031479
	-0.041687
	0.0518923
	-0.284389
	-0.0682385
	-0.140917
	0.489745
	0.109088
	0.303832
	0.25199
	-0.389674
	0.459697
	0.17988
	0.00293937
	-0.278069
	0.233488
	0.219164
	-0.0356954
	-0.0386429
	0.0447236
	-0.105704
	-0.00190187
	-0.494819
	0.270797
	-0.497367
	0.132561
	0.759797
	-0.646242
	-0.194734
	-0.0660019
	-0.102296
	0.111377
	-0.00461149
	-0.140011
	0.28904
	0.534307
	-0.306633
	0.256249
	0.502747
	-0.235108
	0.336888
	0.0353399
	0.0297493
	0.0112312
	0.572692
	0.521011
	0.359261
	-0.21085
	0.43911
	-0.428238
	-0.0563364
	0.0809917
	0.0697555
	0.195251
	0.0742957
	0.312528
	0.179
	0.0536091
	-0.0642696
	0.511317
	0.238232
	-0.26655
	0.184903
	-0.00815591
	0.238784
	0.0818414
	0.0772161
	0.165319
	0.357482
	-0.32337
	0.451213
	-0.18224
	0.15227
	0.300571
	-0.325477
	-0.627767
	-0.44152
	-0.0736516
	-0.0751843
	0.340826
	-0.0360458
	0.872894
	-0.386929
	0.566301
	-0.0749936
	-0.212894
	-0.446285
	-0.618643
	0.0638683
	0.17625
	-0.24165
	-0.246719
	0.17097
	-0.112449
	-0.286845
	-0.00227546
	-0.0471095
	-0.186819
	-0.740223
	0.559259
	-0.355509
	0.0484886
	-0.0239459
	-0.424679
	-0.389896
	-0.221014
	-0.558978
	0.174079
	0.34553
	-0.0386434
	0.00700871
	-0.496482
	-0.00619218
	-0.00318521
	-0.100692
	-0.363793
	-0.549455
	-0.315703
	0.0639001
	-0.18216
	0.102843
	-0.321069
	0.0279251
	-0.0991179
	-0.159318
	-0.435256
	0.216651
	0.33583
	0.318666
	0.420065
	-0.230213
	-0.272738
	0.165547
	-0.148144
	-0.383709
	-0.0613582
	-0.377437
	-0.889271
	0.0253986
	0.280061
	-0.547042
	-0.0832207
	0.0536945
	0.837073
	-0.374912
	-0.0214358
	0.277497
	-0.441484
	0.116733
	0.155382
	-0.62977
	-0.454643
	0.224514
	-0.394247
	0.42912
	-0.206609
	0.157386
	0.583072
	0.508759
	-0.350783
	-0.0622884
	-0.773088
	-0.428534
	-0.288732
	0.245073
	-0.58851
	-0.313315
	-0.219553
	-0.187601
	0.220214
	-0.149463
	0.0317988
	-0.0452572
	-0.438522
	-0.205218
	-0.610915
	-0.605155
	-0.441318
	-0.514605
	-0.624985
	0.416351
	-0.191579
	-0.0593941
	0.132313
	0.0305001
	0.0970876
	0.199559
	-0.00822033
	0.381461
	0.0645247
	0.0751939
	-0.161531
	-0.208971
	-0.16493
	0.00431114
	0.0412923
	-0.768776
	-0.0821146
	-0.387641
	-0.585326
	-0.465894
	-0.24521
	-0.544347
	-0.292138
	-0.323504
	0.375866
	-0.264069
	-0.137638
	-0.122098
	0.463458
	-0.0809794
	-0.342086
	0.0122133
	-0.192439
	-0.239214
	-0.179391
	0.209491
	0.773393
	-0.405719
	-0.172054
	0.104972
	-0.576609
	-0.365142
	-0.182785
	-0.454385
	0.0154022
	-0.593823
	-0.178114
	-0.56365
	-0.491929
	-0.125147
	-0.0739818
	-0.51729
	-0.368398
	-0.484692
	-0.480215
	-0.250399
	-0.365014
	-0.31161
	0.00257918
	0.0505948
	-0.767408
	-0.141676
	-0.0922391
	-0.317477
	-0.398368
	0.225656
	-0.253055
	-0.00668883
	-0.326285
	-0.0180345
	-0.532291
	-0.140559
	-0.240965
	-0.0762817
	-0.136161
	-0.00814798
	-0.0522032
	0.0514171
	-0.444087
	-0.250049
	-0.124538
	0.0391289
	-0.0551981
	0.367731
	-0.15164
	-0.125426
	-0.195089
	-0.163091
	0.0425882
	-0.477988
	0.0378231
	0.0822349
	0.273192
	-0.0899618

[truncated: 15 more sheets: Figure 8d, Figure 8e, Figure S1d, Figure S3e, Figure S4e, Figure S1e, Figure S7a, Figure S7b, Figure S7c, Figure S7d, Figure S8b, Figure S8d, Figure S9a, Figure S9b, Figure S9c]
